# Supplementary material for: Reasons for consultations and afflicted body systems in rural areas of The Republic of the Congo: A cross-sectional study
Source: PLoS One. 2025 Oct 17;20(10):e0333181. doi: 10.1371/journal.pone.0333181 (PMC12533885; doi:10.1371/journal.pone.0333181)
Supplement: S1 File — (XLSX) [file pone.0333181.s001.xlsx]

## Sheet: BDD_DoubleSaisie
identifiant	departement	dis_sanitaire	dis_sanitaire_2	dis_sanitaire_4	centre	centre_2	centre_4	type_FOSA	agent_grade	patient_age	patient_sexe	activite	activite_new	m1_cips	m1_App	m2_cips	m2_App	m3_cips	m3_App	m4_cisp	m4_App	m5_cisp	m5_App	m6_cisp	m6_App
01-01-001	1	1			1			4	7	19	2	6	6	U02	U
01-01-002	1	1			1			4	7	24	1	6	6	D06	D	D08	D	D02	D
01-01-003	1	1			1			4	7	40	1	5	5	A04	A	N01	N	L18	L
01-01-004	1	1			1			4	7	25	2	7	8	D01	D	D12	D	T08	T
01-01-005	1	1			1			4	7	23	2	2	99	D10	D	A03	ZZ	A04	A
01-01-006	1	1			1			4	7	38	1	7	99	X08	X	D06	D
01-01-007	1	1			1			4	4	70	1	7	8	L17	L	S19	S	N01	N
01-01-008	1	1			1			4	4	76	1	5	5	N17	N	N18	N	A04	A
01-01-009	1	1			1			4	7	32	1	5	5	A02	ZZ	N17	N	D09	D
01-01-010	1	1			1			4	7	48	1	4	99	D01	D	D09	D
01-01-011	1	1			1			4	7	80	1	7	8	N19	N	N18	N
01-01-012	1	1			1			4	3	40	1	2	99	N01	N	L18	L
01-01-013	1	1			1			4	7	64	2	3	99	N17	N	D02	D
01-01-014	1	1			1			4	7	30	2	4	99	D06	D	S04	S	Y99	Y
01-01-015	1	1			1			4	3	25	1	5	5	A02	ZZ	R02	R	T03	T	D02	D	K04	K
01-01-016	1	1			1			4	7	2	1	7	99	A03	ZZ	D10	D	T03	T
01-02-001	1	4			2			4	4	43	1	5	5	A04	A	N17	N	A03	ZZ	N01	N
01-02-002	1	4			2			4	4	50	2	7	99	S06	S	S02	S
01-02-003	1	4			2			4	4	63	2	1	1	A06	A	N18	N
01-02-004	1	4			2			4	4	38	1	5	5	P06	P	P29	P	N01	N
01-02-005	1	4			2			4	5	53	1	1	1	N01	N	A04	A	A03	ZZ
01-02-006	1	4			2			4	5	59	2	7	99	S02	S	S04	S	U06	U	S06	S
01-02-007	1	4			2			4	4	73	2	7	99	A06	A
01-02-008	1	4			2			4	6	50	1	5	5	N01	N	N17	N
01-02-009	1	4			2			4	6	23	2	7	8	A03	ZZ	N01	N	L18	L
01-02-010	1	4			2			4	5	52	1	1	1	N17	N	D02	D	D11	D
01-02-011	1	4			2			4	6	80	2	7	8	R02	R	K07	K
01-02-012	1	4			2			4	6	48	1	5	5	D02	D	D10	D
01-02-013	1	4			2			4	6	25	2	7	99	D06	D
01-02-014	1	4			2			4	6	22	2	6	6	A03	ZZ	N01	N
01-02-015	1	4			2			4	6	37	1	5	5	D01	D	D12	D
01-02-016	1	4			2			4	4	40	2	7	99	S06	S	A03	ZZ	S02	S
01-02-017	1	4			2			4	4	30	1	5	5	D11	D	D01	D	A03	ZZ
01-02-018	1	4			2			4	4	60	2	1	1	R24	R	A09	A	A04	A	T08	T	A03	ZZ
01-02-019	1	4			2			4	4	18	2	6	6	U06	U	U01	U
01-02-020	1	4			2			4	6	26	2	7	8	A03	ZZ	A04	A
01-02-021	1	4			2			4	6	60	2	7	8	L14	L
01-02-022	1	4			2			4	6	21	1	6	6	D06	D
01-02-023	1	4			2			4	6	66	1	1	1	N01	N	R23	R
01-02-024	1	4			2			4	5	18	2	6	6	R05	R	D11	D	D10	D
01-02-025	1	4			2			4	5	47	1	5	5	D12	D	D09	D	A03	ZZ
01-02-026	1	4			2			4	6	27	2	7	8	N01	N	A03	ZZ	D10	D
01-02-027	1	4			2			4	5	38	1	5	5	D11	D	A03	ZZ
01-02-028	1	4			2			4	5	53	1	1	1	S02	S
01-02-029	1	4			2			4	4	70	1	5	5	R02	R	A04	A	N17	N
01-02-030	1	4			2			4	6	27	1	7	8	R05	R	A11	A	A03	ZZ
01-02-031	1	4			2			4	4	67	1	5	5	A03	ZZ	T03	T	R05	R	T08	T	A04	A
01-02-032	1	4			2			4	6	41	2	1	1	R02	R	K07	K	N01	N
01-02-033	1	4			2			4	4	37	1	2	99	D06	D	D02	D	N17	N	N01	N
01-02-034	1	4			2			4	4	45	2	7	99	N17	N	P06	P	A04	A	N01	N	A03	ZZ
01-02-035	1	4			2			4	5	45	1	5	5	N01	N	A02	ZZ	D09	D	D10	D	A03	ZZ	T08
01-02-036	1	4			2			4	5	63	2	1	1	R07	R	D12	D	R05	R	A04	A
01-02-037	1	4			2			4	4	24	2	7	99	F29	F	U07	U	D09	D
01-02-038	1	4			2			4	5	57	1	1	1	A03	ZZ	A02	ZZ	N01	N
01-02-039	1	4			2			4	5	54	1	5	5	A03	ZZ
01-02-040	1	4			2			4	6	70	1	5	5	A03	ZZ	N01	N
01-02-041	1	4			2			4	4	17	1	6	6	A03	ZZ	N17	N	D10	D	D11	D	T03	T
01-02-042	1	4			2			4	4	25	1	2	99	R05	R	A03	ZZ	R07	R	N01	N
01-02-043	1	4			2			4	6	75	2	7	99	N01	N	A03	ZZ	L18	L	L14	L
01-02-044	1	4			2			4	6	50	1	1	1	N01	N	N17	N	A04	A
01-02-045	1	4			2			4	6	32	1	7	8	D10	D	D11	D
01-02-046	1	4			2			4	4	24	2	6	6	S02	S	N01	N	N17	N	A04	A	S06	S
01-02-047	1	4			2			4	4	64	1	1	1	R05	R	T03	T	A03	ZZ	T08	T	A04	A
01-02-048	1	4			2			4	4	47	1	5	5	S02	S	F29	F	U07	U	D08	D
01-02-049	1	4			2			4	4	57	2	2	99	D01	D	D09	D	D12	D
01-02-050	1	4			2			4	6	72	1	5	5	N01	N	N17	N	L18	L
01-02-051	1	4			2			4	6	60	2	7	8	R02	R	R05	R	A03	ZZ
01-02-052	1	4			2			4	6	14	1	6	6	N01	N	N17	N
01-02-053	1	4			2			4	5	40	1	5	5	D19	D	N17	N
01-02-054	1	4			2			4	5	62	1	1	1	T03	T	A02	ZZ	D10	D	N01	N	D09	D
01-02-055	1	4			2			4	6	50	2	7	99	N18	N	A03	ZZ
01-02-056	1	4			2			4	5	33	1	7	99	N01	N	N17	N	T03	T	L20	L
01-02-057	1	4			2			4	6	52	2	7	99	N01	N	A04	A	K07	K
01-02-058	1	4			2			4	6	40	1	4	99	D13	D	S02	S	T08	T
01-02-059	1	4			2			4	6	48	1	7	8	L03	L	N01	N	L18	L
01-02-060	1	4			2			4	5	45	2	1	1	T08	T
01-02-061	1	4			2			4	5	35	1	5	5	L14	L
01-02-062	1	4			2			4	5	45	2	1	1	L18	L	T08	T
01-02-063	1	4			2			4	5	45	1	1	1	H03	H	H01	H
01-02-064	1	4			2			4	5	27	1	5	5	D11	D	A02	ZZ			R05	R
01-02-065	1	4			2			4	4	69	2	1	1	A03	ZZ	A04	A	N18	N
01-02-066	1	4			2			4	6	40	1	5	5	L03	L	N01	N	A03	ZZ
01-02-067	1	4			2			4	4	47	1	5	5	K07	K	A04	A	R02	R
01-02-068	1	4			2			4	4	26	2	7	8	A03	ZZ	D14	D	A04	A
01-02-069	1	4			2			4	6	16	1	6	6	A06	A
01-02-070	1	4			2			4	4	80	1	5	5	R02	R	K07	K	R05	R
01-02-071	1	4			2			4	5	39	1	1	1	N01	N	A02	ZZ	N17	N	T03	T	T08	T
01-02-072	1	4			2			4	4	48	1	2	99	D10	D	D11	D	A04	A	T03	T	A03	ZZ
01-02-073	1	4			2			4	4	54	2	7	99	A04	A	U02	U
01-02-074	1	4			2			4	6	40	1	7	99	N01	N	A03	ZZ	R05	R	D09	D
01-02-075	1	4			2			4	6	38	1	5	5	L03	L
01-02-076	1	4			2			4	4	19	2	6	6	D01	D	A03	ZZ	D10	D
01-02-077	1	4			2			4	6	68	2	3	99	N01	N	U02	U
01-02-078	1	4			2			4	6	74	2	1	1	R02	R	R05	R	A03	ZZ
01-02-079	1	4			2			4	6	45	1	5	5	A03	ZZ	N01	N	R07	R	A02	ZZ
01-02-080	1	4			2			4	5	47	1	4	99	D06	D	X02	X
01-02-081	1	4			2			4	5	40	1	5	5	A03	ZZ	D11	D	A11	A	S02	S
01-02-082	1	4			2			4	5	53	2	2	99	A03	ZZ
01-02-083	1	4			2			4	5	39	1	5	5	A03	ZZ	N01	N
01-02-084	1	4			2			4	5	57	2	7	99	A02	ZZ	D09	D	N17	N
01-02-085	1	4			2			4	4	35	1	1	1	R02	R	R05	R
01-02-086	1	4			2			4	4	54	2	7	99	A04	A	U02	U	T02	T	T01	T
01-02-087	1	4			2			4	4	19	1	6	6	U01	U	U06	U
01-02-088	1	4			2			4	4	70	1	1	1	A06	A	A04	A
01-02-089	1	4			2			4	4	54	1	5	5	S02	S	R05	R	T08	T	N17	N	T03	T	S06
01-02-090	1	4			2			4	4	37	2	4	99	N07	N	A03	ZZ	A04	A	D10	D
01-02-091	1	4			2			4	5	52	2	1	1	R05	R	D09	D	T03	T	A02	ZZ
01-02-092	1	4			2			4	5	59	1	1	1	L20	L	A04	A	K04	K	N01	N	S02	S
01-02-093	1	4			2			4	5	74	2	1	1	K07	K	L03	L
01-02-094	1	4			2			4	5	38	2	7	8	A03	ZZ	T03	T	D11	D	A02	ZZ	D08	D
01-02-095	1	4			2			4	5	29	2	7	99	A03	ZZ	N01	N
01-02-096	1	4			2			4	5	65	1	1	1	A03	ZZ	S06	S	S02	S
01-03-001	1	2			3			4	4	44	2	1	1	D01	D	D10	D	A04	A
01-03-002	1	2			3			4	4	21	2	6	6	L28	L	N18	N	U04	U
01-03-003	1	2			3			4	4	50	1	5	5	A03	ZZ	L20	L	F04	F
01-03-004	1	2			3			4	2	32	1	5	5	N01	N	L20	L	A02	ZZ
01-03-005	1	2			3			4	4	26	2	7	99	Y02	Y	D09	D	D12	D	D89	D
01-03-006	1	2			3			4	4	36	2	1	1	A11	A	D06	D	A03	ZZ	R05	R	R24	R
01-03-007	1	2			3			4	4	70	1	5	5	L14	L	K07	K	A02	ZZ
01-03-008	1	2			3			4	2	58	1	1	1	N01	N	D02	D	L01	L	A02	ZZ
01-03-009	1	2			3			4	2	40	1	1	1	A11	A	N18	N	N06	N
01-03-010	1	2			3			4	4	28	1	7	8	D02	D	N01	N
01-03-011	1	2			3			4	4	9	1	7	8	D10	D	A03	ZZ	A04	A	N01	N
01-03-012	1	2			3			4	4	27	2	1	1	D01	D	T08	T	A04	A
01-03-013	1	2			3			4	4	34	1	2	99	N01	N	A03	ZZ
01-03-014	1	2			3			4	4	1	1	7	8	S02	S	A03	ZZ	R05	R	R07	R	S06	S
01-03-015	1	2			3			4	4	2	2	7	99	S08	S	A03	ZZ
01-03-016	1	2			3			4	2	36	1	1	1	L20	L	D10	D	D02	D	A03	ZZ	A04	A
01-03-017	1	2			3			4	2	7	2	6	6	D11	D	T03	T	T08	T
01-03-018	1	2			3			4	4	14	1	6	6	S02	S	S06	S
01-03-019	1	2			3			4	4	10	1	6	6	S02	S	S06	S
01-03-020	1	2			3			4	2	54	1	5	5	R02	R	N01	N	L18	L	N17	N	A02	ZZ
01-03-021	1	2			3			4	4	85	2	7	99	A04	A	D02	D	D10	D	D01	D	N17	N
01-03-022	1	2			3			4	4	43	2	1	1	U02	U	R05	R	A04	A	A03	ZZ	N01	N	D12	D
01-03-023	1	2			3			4	4	20	2	1	1	D01	D	A02	ZZ
01-03-024	1	2			3			4	2	60	1	1	1	S04	S	S06	S	N03	N	N01	N	A02	ZZ
01-03-025	1	2			3			4	4	46	1	1	1	S02	S	A03	ZZ	D06	D
01-03-026	1	2			3			4	4	2	2	7	8	D11	D	A03	ZZ
01-03-027	1	2			3			4	4	2	1	7	8	A03	ZZ	D20	D	T03	T
01-03-028	1	2			3			4	4	1	2	7	8	D11	D	D10	D	A03	ZZ
01-03-029	1	2			3			4	4	66	1	5	5	D10	D	D01	D
01-03-030	1	2			3			4	4	65	1	7	99			N18	N	P29	P
01-03-031	1	2			3			4	2	27	2	7	99	R02	R	D01	D	D09	D	D89	D
01-03-032	1	2			3			4	4	50	1	1	1	A03	ZZ	N01	N	K07	K
01-03-033	1	2			3			4	4	70	1	1	1	A03	ZZ	N01	N
01-03-034	1	2			3			4	4	40	2	3	99	D01	D	D11	D	A04	A
01-03-035	1	2			3			4	4	43	2	1	1	A11	A	N17	N	D01	D	U02	U	A02	ZZ
01-03-036	1	2			3			4	4	6	2	6	6	A03	ZZ	N01	N
01-03-037	1	2			3			4	2	43	1	1	1	L03	L
01-03-038	1	2			3			4	4	57	2	7	99	A03	ZZ	A02	ZZ	N17	N
01-03-039	1	2			3			4	4	58	2	1	1	U08	U	A02	ZZ	A04	A	N17	N
01-03-040	1	2			3			4	2	19	1	5	5	N17	N	T03	T	N01	N	L20	L	R05	R	A02	ZZ
01-03-041	1	2			3			4	2	46	2	1	1	L03	L	S04	S	L17	L
01-03-042	1	2			3			4	4	54	2	7	99	N17	N	A04	A	A02	ZZ	A03	ZZ
01-03-043	1	2			3			4	4	7	1	6	6	R06	R	S19	S	A03	ZZ	N01	N
01-03-044	1	2			3			4	4	27	2	4	99	R05	R	A02	ZZ	N17	N
01-03-045	1	2			3			4	4	64	2	7	99	N01	N	A03	ZZ
01-03-046	1	2			3			4	4	1	1	7	8	A03	ZZ
01-03-047	1	2			3			4	4	17	1	6	6	N01	N	N17	N	T03	T	A03	ZZ	L18	L	A02	ZZ
01-03-048	1	2			3			4	4	8	1	6	6	S04	S	L12	L	L17	L
01-03-049	1	2			3			4	4	82	2	1	1	N18	N	U04	U	T03	T	A04	A
01-04-001	1	3			4			4	5	32	2	5	5	A03	ZZ	R05	R	L18	L	N01	N
01-04-002	1	3			4			4	5	90	1	5	5	A03	ZZ	R05	R	N01	N	L18	L
01-04-003	1	3			4			4	5	7	1	6	6	S04	S	S19	S	B02	B	L14	L	S06	S
01-04-004	1	3			4			4	5	26	1	5	5	N01	N	A03	ZZ	R07	R
01-04-005	1	3			4			4	5	24	1	6	6	D01	D	N01	N	D09	D
01-04-006	1	3			4			4	5	80	2	6	6	Y02	Y	Y99	Y
01-04-007	1	3			4			4	5	58	2	7	99	D02	D	T03	T	A04	A
01-04-008	1	3			4			4	5	58	2	1	1	A03	ZZ	N01	N	D01	D
01-04-009	1	3			4			4	5	53	2	7	99	N01	N	N07	N	A03	ZZ
01-04-010	1	3			4			4	5	90	1	5	5	A04	A	A03	ZZ	N01	N
01-04-011	1	3			4			4	5	90	1	5	5	L17	L	S06	S	S19	S
01-04-012	1	3			4			4	5	51	1	5	5	L03	L	N18	N	A04	A
01-04-013	1	3			4			4	5	63	2	7	99	D11	D	D10	D	A04	A
01-05-001	1	2			5			2	5	21	1	6	6	N01	N	D15	D	A04	A	A03	ZZ
01-05-002	1	2			5			2	5	52	2	1	1	A03	ZZ	A04	A	N01	N
01-05-003	1	2			5			2	5	27	1	7	8	K07	K	T08	T	A04	A
01-05-004	1	2			5			2	5	1	1	7	8	A03	ZZ	R07	R
01-05-005	1	2			5			2	5	1	1	7	8	S06	S
01-05-006	1	2			5			2	7	30	2	1	1	N80	N	P29	P	H79	H
01-05-007	1	2			5			2	7	62	2	1	1	N80	N
01-05-008	1	2			5			2	5	1	1	7	8	F04	F	F02	F
01-05-009	1	2			5			2	7	3	1	7	99	H76	H
01-05-010	1	2			5			2	7	14	2	6	6	S19	S	L20	L	S06	S
01-05-011	1	2			5			2	7	50	2	1	1	U02	U
01-05-012	1	2			5			2	5	45	1	1	1	D01	D	D09	D	L03	L
01-05-013	1	2			5			2	5	56	1	1	1	L14	L	N05	N	L18	L
01-05-014	1	2			5			2	5	27	1	1	1	A04	A	A03	ZZ
01-05-015	1	2			5			2	7	1	2	7	99	A03	ZZ	R07	R	R05	R
01-05-016	1	2			5			2	7	29	2	7	99	N01	N	A03	ZZ
01-05-017	1	2			5			2	7	1	1	7	99	D11	D	A04	A
01-05-018	1	2			5			2	7	48	2	1	1	D01	D
01-05-019	1	2			5			2	7	13	1	6	6	N01	N	A03	ZZ	T03	T
01-05-020	1	2			5			2	7	51	2	1	1	A07	A	D11	D
01-05-021	1	2			5			2	7	32	2	7	99	R07	R	A04	A	A03	ZZ	T03	T	A02	ZZ
01-05-022	1	2			5			2	7	32	1	2	99	F76	F
01-05-023	1	2			5			2	7	2	2	7	8	R07	R	A03	ZZ	T08	T
01-05-024	1	2			5			2	7	40	1	1	1	A04	A	T08	T	A02	ZZ
01-05-025	1	2			5			2	7	8	1	7	99	S06	S
01-05-026	1	2			5			2	7	10	1	7	99	S06	S
01-05-027	1	2			5			2	7	10	1	7	99	S06	S
01-06-001	1	2			6			2	2	39	1	5	5	X08	X	W03	W
01-06-001	1	2			6			2	2	39	1	5	5	X08	X	W03	W
01-06-003	1	2			6			2	2	55	1	1	1	A03	ZZ	A04	A	N01	N	T03	T	L18	L
01-06-004	1	2			6			2	4	62	1	1	1	N01	N	N18	N
01-06-005	1	2			6			2	4	33	1	1	1	A03	ZZ	R05	R	D06	D
01-06-006	1	2			6			2	4	1	2	7	8	A03	ZZ	D01	D
01-06-007	1	2			6			2	2	1	2	7	8	A03	ZZ
01-06-008	1	2			6			2	2	80	1	5	5	D02	D	R02	R	L14	L
01-06-009	1	2			6			2	2	1	2	7	8	A03	ZZ	R05	R	D10	D
01-06-010	1	2			6			2	2	14	2	6	6	A03	ZZ	D10	D	N01	N
01-06-011	1	2			6			2	2	1	1	7	8	A03	ZZ	R05	R	D08	D
01-06-012	1	2			6			2	2	1	1	7	8	A03	ZZ	R05	R	R07	R	T03	T
01-06-013	1	2			6			2	2	40	1	7	8	S19	S	L12	L
01-06-014	1	2			6			2	2	51	1	1	1	D01	D
01-06-015	1	2			6			2	2	10	1	7	8	B82	B	T03	T	A04	A	A03	ZZ
01-06-016	1	2			6			2	4	13	1	6	6	N01	N	L20	L	A03	ZZ
01-06-017	1	2			6			2	4	1	2	7	8	A03	ZZ	D11	D	D10	D
01-06-018	1	2			6			2	2	8	1	7	8	R05	R	R07	R	A03	ZZ
01-06-019	1	2			6			2	2	65	1	1	1	R05	R	D02	D	R02	R
01-06-020	1	2			6			2	4	1	2	7	8	D11	D	R05	R	T03	T
01-07-001	1	3			7			2	5	34	1	5	5	R05	R	R07	R
01-07-002	1	3			7			2	2	3	2	7	99	N07	N	A03	ZZ	D10	D
01-07-003	1	3			7			2	2	14	2	6	6	D20	D	S19	S
01-07-004	1	3			7			2	2	14	2	6	6	D20	D	S19	S
01-07-005	1	3			7			2	2	1	1	7	8	D11	D	D10	D	A04	A
01-07-006	1	3			7			2	2	25	1	1	1	D06	D	X05	X
01-07-007	1	3			7			2	2	1	1	7	8	D11	D	D10	D	A04	A
01-07-008	1	3			7			2	7	14	2	6	6	A03	ZZ	D01	D
01-07-009	1	3			7			2	5	20	2	6	6	N01	N
01-07-010	1	3			7			2	5	2	1	7	8	D10	D	D11	D
01-07-011	1	3			7			2	5	14	1	6	6	A06	A	N01	N
01-07-012	1	3			7			2	2	37	1	1	1	L03	L	L20	L
01-07-013	1	3			7			2	2	1	1	7	8	A03	ZZ	R07	R
01-07-014	1	3			7			2	2	8	2	7	99	A03	ZZ	N01	N	A02	ZZ
01-07-015	1	3			7			2	2	18	1	7	8	A03	ZZ	R07	R	L20	L
01-07-016	1	3			7			2	2	29	1	1	1	N07	N	D01	D	L18	L
01-07-017	1	3			7			2	2	2	1	7	8	A03	ZZ	D01	D
01-07-018	1	3			7			2	2	8	1	6	6	L17	L	S19	S
01-07-019	1	3			7			2	2	2	1	7	99	R08	R	S19	S
01-07-020	1	3			7			2	2	20	2	6	6	S06	S	S04	S	S19	S
01-07-021	1	3			7			2	2	67	1	1	1	N01	N	N17	N
01-07-022	1	3			7			2	2	13	2	6	6	A03	ZZ	D10	D
01-07-023	1	3			7			2	2	21	2	6	6	A03	ZZ	N17	N	D10	D	T03	T	A04	A
01-07-024	1	3			7			2	2	2	1	7	99	A03	ZZ	L18	L
01-07-025	1	3			7			2	5	14	1	6	6	A03	ZZ	D10	D	N01	N
01-07-026	1	3			7			2	2	6	1	6	6	A03	ZZ	D10	D	N01	N
01-07-027	1	3			7			2	2	7	2	6	6	A03	ZZ	L20	L
01-07-028	1	3			7			2	2	16	2	6	6	A03	ZZ	D10	D	N17	N	N01	N
01-07-029	1	3			7			2	2	20	1	1	1	F01	F	F02	F
01-08-001	1	1			8			2	3	18	2	7	8	N01	N	A03	ZZ	D02	D	R05	R	R07	R	T03
01-08-002	1	1			8			2	3	49	1	7	8	N17	N	A04	A	N01	N
01-08-003	1	1			8			2	3	30	1	5	5	N17	N	N01	N	U01	U
01-08-004	1	1			8			2	3	1	1	7	99	A03	ZZ	R07	R	R05	R
01-08-005	1	1			8			2	3	17	1	6	6	N01	N	A03	ZZ	D20	D	S06	S
01-08-006	1	1			8			2	3	1	2	7	99	A03	ZZ	R05	R	R07	R
01-08-007	1	1			8			2	4	1	1	7	99	A03	ZZ
01-08-008	1	1			8			2	5	39	2	1	1	R05	R	A03	ZZ	T03	T
01-08-009	1	1			8			2	1	24	1	5	5	N01	N	N17	N	L20	L	A02	ZZ
01-08-010	1	1			8			2	1	23	1	1	1
01-08-011	1	1			8			2	2	41	2	7	99	S19	S
01-08-012	1	1			8			2	2	20	2	6	6	A03	ZZ	T03	T	A04	A
01-08-013	1	1			8			2	1	23	2	7	99	S19	S	L10	L	L07	L
01-08-014	1	1			8			2	3	12	1	6	6	A03	ZZ	D10	D	R05	R
01-08-015	1	1			8			2	3	1	1	7	99	A03	ZZ	R05	R	R07	R
01-08-016	1	1			8			2	4	47	2	7	99	A03	ZZ	D09	D	T03	T
01-08-017	1	1			8			2	5	3	1	7	99	A03	ZZ	T03	T
01-08-018	1	1			8			2	2	3	2	7	99	D10	D	A03	ZZ	R07	R
01-08-019	1	1			8			2	4	29	1	7	99	N01	N
01-08-020	1	1			8			2	5	1	1	7	99	D10	D	D11	D
01-08-021	1	1			8			2	4	7	2	6	6	N01	N	A03	ZZ
01-08-022	1	1			8			2	5	2	1	7	99	A03	ZZ	R07	R
01-08-023	1	1			8			2	5	16	1	6	6	X19	X	R05	R
01-08-024	1	1			8			2	3	25	1	7	8	T03	T	N01	N	D09	D
01-08-025	1	1			8			2	4	30	1	1	1	F75	F	N01	N
01-08-026	1	1			8			2	3	16	2	6	6	A03	ZZ	N01	N
01-08-027	1	1			8			2	3	29	2	7	99	L14	L	N18	N	L18	L
01-08-028	1	1			8			2	3	1	2	7	99	A16	A	D01	D	R05	R
01-08-029	1	1			8			2	5	35	1	3	99	L20	L	N01	N
01-08-030	1	1			8			2	4	2	2	7	8	D11	D	D10	D	A03	ZZ
01-08-031	1	1			8			2	5	47	1	1	1	D02	D	R02	R	A02	ZZ
01-08-032	1	1			8			2	3	24	1	6	6	L14	L	L18	L	K04	K
01-08-033	1	1			8			2	5	26	2	7	99	A02	ZZ	L20	L	N01	N
01-08-034	1	1			8			2	5	28	1	7	99	A02	ZZ	L20	L	N01	N
01-08-035	1	1			8			2	3	33	1	5	5	N01	N	D19	D	A02	ZZ
01-08-036	1	1			8			2	4	75	1	5	5	N01	N
01-08-037	1	1			8			2	2	39	2	1	1	S19	S	S06	S	L10	L
01-08-038	1	1			8			2	4	22	1	6	6	T03	T	N01	N
01-08-039	1	1			8			2	2	16	1	6	6	A03	ZZ	N01	N	N17	N
01-08-040	1	1			8			2	4	1	2	7	99	R07	R	A03	ZZ
01-08-041	1	1			8			2	2	1	2	7	99	R06	R	P06	P	A04	A
01-08-042	1	1			8			2	7	1	2	7	99	N07	N	A03	ZZ
01-08-043	1	1			8			2	3	1	1	7	99	A03	ZZ	R07	R	D01	D
01-08-044	1	1			8			2	3	20	2	7	8	S19	S	D20	D
01-08-045	1	1			8			2	7	28	2	7	8	S19	S	H01	H	D20	D
01-08-046	1	1			8			2	3	1	2	7	99	D11	D	D10	D	A04	A	T03	T
01-08-047	1	1			8			2	7	20	1	6	6	N01	N	D01	D	N17	N	L20	L	A03	ZZ	T03
01-08-048	1	1			8			2	5	1	2	7	99	A03	ZZ	R07	R	N01	N
01-08-049	1	1			8			2	5	38	1	2	99	S06	S	S02	S
01-08-050	1	1			8			2	5	4	2	7	99	A03	ZZ	R07	R
01-08-051	1	1			8			2	1	5	1	7	99	A03	ZZ	D10	D	D01	D
01-08-052	1	1			8			2	5	53	1	7	8	L14	L	K07	K	X16	X
01-08-053	1	1			8			2	4	58	2	2	99	N17	N	N05	N	D09	D
01-08-054	1	1			8			2	3	23	2	7	99	S19	S	L12	L
01-08-055	1	1			8			2	1	1	2	7	99	D10	D	R07	R	A03	ZZ
01-08-056	1	1			8			2	1	1	2	7	99	D10	D	R07	R	A03	ZZ
01-08-057	1	1			8			2	5	21	2	6	6	A03	ZZ	N01	N	R05	R	L20	L	L18	L
01-08-058	1	1			8			2	4	47	2	2	99	L03	L
01-08-059	1	1			8			2	2	1	1	7	99	D11	D	A04	A	A03	ZZ
01-08-060	1	1			8			2	4	52	1	1	1	N01	N	S06	S	S02	S
01-08-061	1	1			8			2	4	24	1	1	1	N01	N	S04	S	D01	D	S19	S
01-08-062	1	1			8			2	5	1	1	7	99	R05	R	R07	R	A03	ZZ
01-08-063	1	1			8			2	5	38	1	1	1	A02	ZZ	N01	N	D02	D
01-08-064	1	1			8			2	1	5	2	7	99	D06	D	D09	D	A03	ZZ
01-08-065	1	1			8			2	5	28	1	7	99	D06	D
01-08-066	1	1			8			2	5	1	2	7	99	D11	D	D10	D	R05	R	A03	ZZ
01-08-067	1	1			8			2	4	32	1	7	99	K04	K	F05	F	A11	A	A02	ZZ	A03	ZZ	A01	A
01-08-068	1	1			8			2	5	55	1	7	8	N01	N	L18	L	A03	ZZ	L20	L
01-08-069	1	1			8			2	5	30	1	7	8	N01	N	N17	N
01-08-070	1	1			8			2	5	30	2	1	1	U02	U
01-08-071	1	1			8			2	1	75	1	5	5	D11	D	D06	D	D02	D
01-08-072	1	1			8			2	4	12	1	7	99	N17	N	N01	N	A04	A
01-08-073	1	1			8			2	4	1	1	7	99	A16	A	D12	D
01-08-074	1	1			8			2	4	45	2	1	1	A04	A	T03	T	A03	ZZ
01-08-075	1	1			8			2	1	1	2	7	99	A03	ZZ	R05	R	D11	D
01-08-076	1	1			8			2	1	40	1	1	1	D02	D	D01	D
01-08-077	1	1			8			2	4	1	2	7	99	D11	D	D10	D	A03	ZZ
01-08-078	1	1			8			2	4	25	1	6	6	N01	N	N17	N	A04	A
01-08-079	1	1			8			2	1	49	2	7	99	R05	R	N01	N	L20	L	R07	R	A03	ZZ	A04	A
01-08-080	1	1			8			2	4	33	1	1	1	D01	D	X07	X	L03	L
01-08-081	1	1			8			2	4	26	1	7	99	N17	N	D01	D
01-08-082	1	1			8			2	2	28	1	7	99	N01	N	L20	L	D09	D
01-08-083	1	1			8			2	1	15	1	6	6	X07	X	D06	D
01-08-084	1	1			8			2	4	17	1	5	5	D02	D	D09	D	N01	N
01-08-085	1	1			8			2	1	8	2	6	6	A03	ZZ	A04	A	D10	D	T03	T	D01	D
01-08-086	1	1			8			2	5	29	1	5	5	N17	N	A04	A	N01	N
01-08-087	1	1			8			2	5	1	1	7	99	A03	ZZ
01-08-088	1	1			8			2	5	7	2	6	6	A03	ZZ
01-08-089	1	1			8			2	1	1	2	7	99	A03	ZZ	R05	R
01-08-090	1	1			8			2	1	28	1	5	5	X08	X	L18	L	N01	N
01-08-091	1	1			8			2	1	37	1	5	5	L03	L
01-08-092	1	1			8			2	3	1	2	7	99	D10	D	D11	D
01-08-093	1	1			8			2	1	48	2	2	99	S19	S
01-08-094	1	1			8			2	2	37	2	7	99	N01	N	L01	L	D09	D	T03	T	A03	ZZ
01-08-095	1	1			8			2	3	1	2	7	99	A03	ZZ	D11	D	T08	T	T03	T
01-08-096	1	1			8			2	1	1	2	7	99	A03	ZZ	R05	R	R07	R
01-08-097	1	1			8			2	5	1	1	7	99	A03	ZZ	R05	R
01-08-098	1	1			8			2	2	34	2	7	8	N01	N	D02	D	A03	ZZ	T03	T	A04	A
01-09-001	1	3			9			2	4	48	1	1	1	A03	ZZ	L20	L	L18	L
01-09-002	1	3			9			2	4	8	2	7	99	A03	ZZ	A04	A	N01	N	D10	D	R05	R
01-09-003	1	3			9			2	4	34	1	1	1	D10	D	A04	A	A03	ZZ	N17	N	N01	N	T03
01-09-004	1	3			9			2	4	34	1	1	1	D11	D	D10	D	A04	A	T03	T	D01	D	T08
01-09-005	1	3			9			2	4	65	1	1	1	D02	D	K04	K	A04	A
01-09-006	1	3			9			2	4	1	2	7	8	A03	ZZ
01-09-007	1	3			9			2	7	9	1	7	8	A03	ZZ	D01	D	D10	D	A04	A
01-09-008	1	3			9			2	1	2	2	7	8	A03	ZZ	D10	D	D01	D	S08	S	A04	A
01-09-010	1	3			9			2	1	42	1	5	5	A03	ZZ	N01	N	A02	ZZ	R07	R	L20	L	R05	R
01-09-011	1	3			9			2	4	59	1	1	1	N01	N	N17	N	D02	D	A02	ZZ	D01	D
01-09-012	1	3			9			2	4	5	2	7	8	A03	ZZ	D10	D	A04	A	T03	T
01-09-013	1	3			9			2	4	3	1	7	8	A03	ZZ	N01	N	A04	A
01-09-014	1	3			9			2	4	28	2	6	6	A03	ZZ	R05	R	L03	L	N01	N	N17	N	R07	R
01-09-015	1	3			9			2	1	7	1	6	6	A04	A	N01	N	A03	ZZ	T03	T
01-09-016	1	3			9			2	4	23	1	6	6	N01	N	T03	T	A04	A	D09	D
01-09-017	1	3			9			2	1	10	1	6	6	A03	ZZ	T03	T	D09	D	D10	D	A04	A	N01	N
01-09-018	1	3			9			2	4	2	2	7	8	A03	ZZ	S08	S	T03	T	K07	K	A04	A
01-09-019	1	3			9			2	4	20	1	6	6	A03	ZZ	N17	N	N01	N	D10	D	T03	T
01-09-020	1	3			9			2	4	9	1	6	6	A03	ZZ	T08	T	D10	D	D01	D
01-09-021	1	3			9			2	4	16	2	6	6	A03	ZZ	N01	N	L18	L	L20	L
01-09-022	1	3			9			2	4	2	2	7	8	A03	ZZ	D01	D	A04	A	D10	D
01-09-023	1	3			9			2	7	20	1	5	5	A03	ZZ	A02	ZZ	N01	N	L20	L	L18	L
01-09-024	1	3			9			2	4	78	1	1	1	A03	ZZ	N01	N	A02	ZZ	T03	T	L20	L	D02	D
01-09-025	1	3			9			2	4	1	1	7	8	A03	ZZ	R05	R	R07	R
01-09-026	1	3			9			2	4	2	1	7	8	A03	ZZ	T03	T	A04	A
01-09-027	1	3			9			2	1	21	2	6	6	D01	D	U06	U
01-09-028	1	3			9			2	7	4	2	7	8	A03	ZZ	A02	ZZ	D10	D	D01	D
01-09-029	1	3			9			2	1	16	1	6	6	D06	D	X14	X	U01	U
01-09-030	1	3			9			2	1	61	1	5	5	S02	S	S06	S
01-09-031	1	3			9			2	4	9	1	7	8	A03	ZZ	D10	D	D11	D	T03	T	A04	A
01-09-032	1	3			9			2	4	35	2	7	99	N17	N	N01	N	T03	T	A03	ZZ	D01	D
01-09-033	1	3			9			2	4	3	2	7	8	A03	ZZ	D10	D	A04	A	T03	T	D01	D
01-09-034	1	3			9			2	4	19	1	6	6	D06	D	X16	X	N01	N	X14	X
01-09-035	1	3			9			2	4	17	1	6	6	D01	D	D11	D	D13	D	A04	A	A02	ZZ
01-09-036	1	3			9			2	4	56	1	1	1	A03	ZZ	L20	L	R05	R	D10	D	D02	D
01-09-037	1	3			9			2	4	25	2	7	8	N01	N	L20	L	T03	T	A02	ZZ	T03	T	D09	D
01-09-038	1	3			9			2	4	1	2	7	8	D11	D	D10	D	T03	T
01-09-039	1	3			9			2	4	23	2	6	6	L14	L	S04	S	N01	N	A03	ZZ
01-09-040	1	3			9			2	4	44	2	1	1	D01	D	D12	D	D10	D	D02	D	A03	ZZ
01-09-041	1	3			9			2	1	1	2	7	8	R07	R	R05	R	T03	T
01-09-042	1	3			9			2	1	5	1	7	8	N07	N	D10	D	A04	A
01-09-043	1	3			9			2	1	1	2	7	8	D11	D	D10	D	N01	N
01-09-044	1	3			9			2	1	10	2	6	6	A03	ZZ	A02	ZZ	D13	D	D10	D	T03	T	A04	A
01-09-045	1	3			9			2	1	2	1	7	8	S07	S	S02	S	R05	R	R07	R	F02	F
01-09-046	1	3			9			2	4	20	1	1	1	D11	D	D10	D	T03	T	N17	N	N01	N	A03	ZZ
01-09-047	1	3			9			2	4	21	1	6	6	D10	D	A04	A	T03	T	T08	T	N17	N	W05
01-09-048	1	3			9			2	1	43	2	1	1	A04	A	A03	ZZ	N01	N	D10	D	A02	ZZ
01-09-049	1	3			9			2	4	28	1	7	8	A02	ZZ	N17	N	D10	D	N01	N	T03	T	A03	ZZ
01-09-050	1	3			9			2	4	7	1	6	6	A03	ZZ	A02	ZZ	T03	T	A04	A
01-09-051	1	3			9			2	4	3	2	7	8	A03	ZZ	T03	T	A04	A	D10	D	R05	R
01-09-052	1	3			9			2	1	32	1	5	5	A03	ZZ	N17	N	N01	N	D10	D	R05	R	T03
01-09-053	1	3			9			2	1	32	2	7	99	D01	D	U01	U
01-09-054	1	3			9			2	1	15	1	6	6	A11	A	A03	ZZ	R05	R	D11	D
01-09-055	1	3			9			2	1	62	1	5	5	L20	L	L18	L
01-09-056	1	3			9			2	1	25	1	6	6	D10	D	D01	D	R02	R	N01	N	D11	D
01-09-057	1	3			9			2	1	38	2	1	1	A03	ZZ	N01	N	L20	L	T03	T
01-09-058	1	3			9			2	1	2	2	7	8	A03	ZZ	T03	T	A04	A	D01	D
01-09-059	1	3			9			2	4	25	1	1	1	A03	ZZ	A04	A	N01	N	T03	T	R05	R	R07	R
01-09-060	1	3			9			2	4	1	1	7	8	S08	S	A03	ZZ	T03	T	A04	A
01-09-061	1	3			9			2	4	11	1	6	6	A03	ZZ	A04	A	T03	T	N01	N	D10	D
01-09-062	1	3			9			2	7	21	2	6	6	A02	ZZ	N01	N	L20	L	T03	T	A03	ZZ	D01	D
01-09-063	1	3			9			2	4	4	2	7	99	A04	A	A03	ZZ	A02	ZZ	T03	T	N01	N	D10	D
01-09-064	1	3			9			2	4	17	1	1	1	N01	N	A02	ZZ	T03	T	A03	ZZ	R05	R	A11	A
01-09-065	1	3			9			2	7	41	2	7	99	A04	A	A07	A	N17	N
01-09-066	1	3			9			2	1	26	1	5	5	W29	W	D06	D
01-09-067	1	3			9			2	4	26	1	1	1	X08	X	A03	ZZ	A02	ZZ	D01	D
01-09-068	1	3			9			2	1	51	2	7	99	A03	ZZ	F01	F	N01	N	A02	ZZ
01-09-069	1	3			9			2	1	40	2	5	5	S06	S	A03	ZZ
01-09-070	1	3			9			2	1	28	1	5	5	D01	D	D10	D	D11	D
01-09-071	1	3			9			2	1	1	1	7	8	R02	R	T04	T
01-09-072	1	3			9			2	4	17	1	6	6	D06	D	N01	N	A02	ZZ	D10	D	D09	D
01-09-073	1	3			9			2	1	32	1	7	99	A02	ZZ	A03	ZZ	A04	A
01-09-074	1	3			9			2	1	70	1	5	5	L17	L	S04	S	L03	L	L20	L
01-09-075	1	3			9			2	1	27	2	7	99	A03	ZZ	A02	ZZ	A04	A	N17	N	L20	L	L03	L
01-09-076	1	3			9			2	1	1	1	7	8	S06	S	A03	ZZ
01-09-077	1	3			9			2	1	1	2	7	8	D10	D	D11	D	A03	ZZ	T03	T	A04	A
01-09-078	1	3			9			2	1	2	2	7	8	R07	R	A03	ZZ
01-09-079	1	3			9			2	7	90	2	7	99	A03	ZZ	D10	D	L20	L	N01	N	D01	D	D11	D
01-09-080	1	3			9			2	1	20	2	6	6	S06	S	S02	S	U72	U	Y99	Y
01-09-081	1	3			9			2	7	25	1	5	5	A03	ZZ	D09	D	L03	L	N01	N
01-09-082	1	3			9			2	1	21	2	6	6	N01	N	N17	N	P06	P	D08	D	A03	ZZ	A04	A
01-09-083	1	3			9			2	1	32	2	7	99	A03	ZZ	N01	N	T03	T	D10	D	L20	L
01-09-084	1	3			9			2	1	23	1	7	99	D10	D	D11	D	A04	A	F29	F	D20	D
01-09-085	1	3			9			2	1	29	1	7	99	A09	A	A03	ZZ	T08	T	T03	T	R05	R	A04	A
01-09-086	1	3			9			2	1	16	2	6	6	S02	S	S06	S
01-09-087	1	3			9			2	1	39	2	7	99	R05	R	R21	R	D21	D					A03	ZZ
01-09-088	1	3			9			2	1	19	1	6	6	D01	D	X02	X	X14	X	X07	X
01-09-089	1	3			9			2	4	4	2	7	99	A03	ZZ	A02	ZZ	T03	T
01-09-090	1	3			9			2	1	3	1	7	99	A03	ZZ	A04	A	T03	T
01-09-091	1	3			9			2	1	40	1	4	99	R05	R	N01	N	A03	ZZ	D10	D
01-09-092	1	3			9			2	1	38	2	7	8	L16	L	L20	L	L19	L
01-09-093	1	3			9			2	1	32	1	5	5	A03	ZZ	N17	N	D02	D	D10	D
01-09-094	1	3			9			2	1	25	2	6	6	D01	D	N17	N	R02	R	N01	N	A03	ZZ	T03
01-09-095	1	3			9			2	4	25	1	7	99	L20	L	A03	ZZ	R05	R	T03	T	D10	D	A04	A
01-09-096	1	3			9			2	1	24	1	5	5	A03	ZZ	P06	P	N01	N	B02	B	N07	N
01-09-097	1	3			9			2	4	32	1	7	99	N01	N	R05	R	T03	T	D09	D	D10	D	A03	ZZ
01-09-098	1	3			9			2	7	3	1	7	8	A03	ZZ
01-09-099	1	3			9			2	4	8	1	7	99	N01	N	D10	D	A04	A	A03	ZZ	L20	L	R07	R
01-09-100	1	3			9			2	7	2	2	7	99	N07	N	R05	R	A04	A	R07	R	A03	ZZ
01-09-101	1	3			9			2	4	42	1	7	99	A03	ZZ	A02	ZZ	D06	D	X14	X
01-10-001	1	1			10			2	4	8	1	6	6	N07	N
01-10-002	1	1			10			2	4	28	2	7	99	D01	D	D12	D	R07	R	R05	R	D89	D
01-10-003	1	1			10			2	1	4	1	7	99	A03	ZZ	D01	D	D10	D
01-10-004	1	1			10			2	1	40	2	1	1	N01	N	A02	ZZ	L20	L
01-10-005	1	1			10			2	4	25	1	4	99	N01	N	A03	ZZ	A11	A
01-10-006	1	1			10			2	4	30	1	7	99	S04	S	L14	L
01-10-007	1	1			10			2	1	47	2	1	1	D11	D	D10	D	D09	D	D01	D
01-10-008	1	1			10			2	1	48	1	1	1	N17	N	A04	A
01-10-009	1	1			10			2	1	37	1	1	1	D01	D	D09	D	T03	T
01-10-010	1	1			10			2	1	68	1	2	99	L20	L	A03	ZZ
01-10-011	1	1			10			2	1	6	2	6	6	A03	ZZ	A02	ZZ	L20	L
01-10-012	1	1			10			2	1	49	2	1	1	A03	ZZ	N17	N	A04	A
01-10-013	1	1			10			2	1	6	1	6	6	R05	R	R02	R
01-10-014	1	1			10			2	1	15	2	6	6	A03	ZZ	T03	T	A02	ZZ
01-10-015	1	1			10			2	4	23	1	1	1	R09	R	N01	N
01-10-016	1	1			10			2	4	58	2	1	1	U01	U	D01	D	T03	T
01-10-017	1	1			10			2	1	26	1	1	1	D01	D
01-10-018	1	1			10			2	1	6	2	6	6	A03	ZZ	A04	A	A02	ZZ
01-10-019	1	1			10			2	4	1	2	7	99	R07	R
01-10-020	1	1			10			2	4	15	2	7	8	N01	N	N17	N	L07	L
01-10-021	1	1			10			2	1	9	2	7	8	A03	ZZ	D10	D	A04	A
01-10-022	1	1			10			2	1	3	2	7	99	A03	ZZ	N07	N
01-10-023	1	1			10			2	4	23	1	7	8	N01	N	A03	ZZ	A02	ZZ	L20	L	R07	R
01-10-024	1	1			10			2	4	4	2	7	99	F02	F	F01	F
01-10-025	1	1			10			2	4	15	2	7	8	N01	N	A03	ZZ	L20	L
01-10-026	1	1			10			2	4	21	1	1	1	N01	N	A03	ZZ	D06	D
01-10-027	1	1			10			2	4	13	2	7	8	A03	ZZ	N01	N	A02	ZZ
01-10-028	1	1			10			2	4	20	1	7	8	N07	N	A03	ZZ
01-10-029	1	1			10			2	1	70	1	1	1	N01	N	N17	N
01-10-030	1	1			10			2	4	2	1	7	99	A03	ZZ	R07	R	R05	R
01-10-031	1	1			10			2	4	30	2	7	8	N07	N	N08	N	N19	N
01-10-032	1	1			10			2	4	26	2	7	99	S19	S	S06	S
01-10-033	1	1			10			2	4	19	2	7	8	S19	S	N03	N
01-10-034	1	1			10			2	1	11	1	7	8	N01	N	A03	ZZ
01-10-035	1	1			10			2	4	1	2	7	99	A03	ZZ	R07	R
01-10-036	1	1			10			2	4	2	1	7	99	A03	ZZ
01-10-037	1	1			10			2	4	26	1	1	1	D06	D
01-10-038	1	1			10			2	4	58	2	1	1	D11	D	D10	D	L18	L
01-10-039	1	1			10			2	4	63	1	1	1	N01	N	A04	A
01-10-040	1	1			10			2	4	1	1	7	99	A03	ZZ
01-10-041	1	1			10			2	4	18	2	7	8	N01	N	L20	L	A03	ZZ	A11	A
01-10-042	1	1			10			2	4	75	1	1	1	N01	N	N17	N	L18	L
01-10-043	1	1			10			2	4	23	1	7	8	R05	R	N01	N
01-10-044	1	1			10			2	4	25	2	7	8	R07	R	N01	N	A03	ZZ
01-10-045	1	1			10			2	4	6	2	7	8	A03	ZZ	N01	N
01-10-046	1	1			10			2	4	4	2	6	6	A03	ZZ	R07	R
01-10-047	1	1			10			2	4	35	1	1	1	D06	D	U01	U	X16	X
01-10-048	1	1			10			2	4	60	1	1	1	S13	S	N01	N
01-10-049	1	1			10			2	4	21	2	7	8	N17	N	A04	A	A03	ZZ	N01	N	T03	T
01-10-050	1	1			10			2	4	1	1	7	8	A03	ZZ	D10	D
01-10-051	1	1			10			2	4	2	2	7	8	A03	ZZ
01-10-052	1	1			10			2	4	45	2	7	99	A04	A	L18	L
01-10-053	1	1			10			2	1	2	1	7	99	A03	ZZ	R07	R	D10	D	A04	A
01-10-054	1	1			10			2	1	3	1	7	99	A04	A	A03	ZZ	K07	K	T03	T	D10	D
01-10-055	1	1			10			2	4	11	1	7	8	N01	N	A03	ZZ	D10	D
01-10-056	1	1			10			2	4	80	2	7	8			U08	U	K07	K
01-11-001	1	1			11			2	5	37	1	1	1	F02	F	S19	S	N03	N
01-11-002	1	1			11			2	5	20	1	1	1	X08	X	W17	W
01-11-003	1	1			11			2	5	40	1	1	1	D02	D
01-11-004	1	1			11			2	5	38	1	1	1	S19	S	L09	L	N01	N	N03	N
01-11-005	1	1			11			2	5	28	1	7	99	D10	D	D09	D	A04	A	R02	R
01-11-006	1	1			11			2	5	54	1	1	1	L20	L
01-11-007	1	1			11			2	5	11	1	6	6	A03	ZZ
01-11-008	1	1			11			2	5	22	2	7	99	A02	ZZ	A11	A	S04	S	H01	H
01-11-009	1	1			11			2	5	8	2	6	6	S06	S
01-11-010	1	1			11			2	5	45	1	1	1	X05	X
01-11-011	1	1			11			2	5	23	1	1	1	A03	ZZ	T03	T	A04	A	N01	N	R05	R
01-11-012	1	1			11			2	5	6	1	7	8	D10	D	A03	ZZ
01-11-013	1	1			11			2	5	68	1	1	1	A02	ZZ	A07	A
01-11-014	1	1			11			2	5	43	1	1	1	L20	L
01-11-015	1	1			11			2	5	28	1	1	1	D06	D
01-11-016	1	1			11			2	5	1	2	7	99	A03	ZZ
01-11-017	1	1			11			2	5	32	1	1	1	A03	ZZ	N01	N	N17	N
01-11-018	1	1			11			2	5	32	1	1	1	N01	N
01-11-019	1	1			11			2	5	2	1	6	6	D10	D	A04	A
01-11-020	1	1			11			2	5	3	2	7	99	S06	S	Y99
01-11-021	1	1			11			2	5	7	2	6	6	A03	ZZ
01-12-001	1	4			12			2	6	50	2	7	99	A03	ZZ	L18	L	N01	N
01-12-002	1	4			12			2	6	30	1	1	1	D11	D	T08	T	N01	N
01-12-003	1	4			12			2	6	1	2	7	8	S04	S	A16	A
01-12-004	1	4			12			2	6	1	2	7	99	D11	D	D10	D
01-12-005	1	4			12			2	6	29	1	7	99	N01	N	N17	N
01-12-006	1	4			12			2	6	15	2	6	6	U06	U
01-12-007	1	4			12			2	6	3	1	7	8	D11	D	D10	D	A03	ZZ
01-12-008	1	4			12			2	6	16	1	6	6	A03	ZZ	D21	D
01-12-009	1	4			12			2	6	13	2	6	6	U06	U
01-12-010	1	4			12			2	6	19	1	5	5	R05	R	A11	A	D21	D
01-12-011	1	4			12			2	6	12	1	6	6	D11	D	D04	D	D10	D
01-12-012	1	4			12			2	6	36	1	1	1	N01	N	N18	N	L18	L	A03	ZZ
01-12-013	1	4			12			2	6	1	1	7	99	R05	R	A03	ZZ	R07	R
01-12-014	1	4			12			2	6	7	2	6	6	D11	D	D01	D	N01	N
01-12-015	1	4			12			2	6	61	1	1	1	A03	ZZ	L18	L	N01	N
01-12-016	1	4			12			2	6	19	2	6	6	A11	A
01-12-017	1	4			12			2	6	8	2	6	6	D11	D	D10	D	A03	ZZ
01-12-018	1	4			12			2	6	21	1	5	5	A11	A	R05	R	L18	L
01-12-019	1	4			12			2	6	60	1	1	1	A11	A
01-12-020	1	4			12			2	6	18	1	5	5	D06	D	R02	R
01-12-021	1	4			12			2	6	54	2	7	99	K07	K
01-12-022	1	4			12			2	6	2	2	7	8	D10	D	D11	D	A04	A
01-12-023	1	4			12			2	6	9	2	6	6	U02	U
01-12-024	1	4			12			2	6	74	2	7	99	S02	S	S06	S
01-12-025	1	4			12			2	6	10	2	6	6	S07	S	S02	S
01-12-026	1	4			12			2	6	2	1	7	8	D11	D	A04	A	T03	T
01-12-027	1	4			12			2	6	15	2	6	6	L20	L	D10	D	N01	N	A03	ZZ
01-12-028	1	4			12			2	6	63	1	1	1	L20	L	N01	N	A03	ZZ
01-12-029	1	4			12			2	6	43	1	1	1	N01	N
01-12-030	1	4			12			2	6	28	1	4	99	R07	R	L18	L	D09	D	D21	D
01-12-031	1	4			12			2	6	14	2	6	6	U06	U	D06	D
01-12-032	1	4			12			2	6	27	1	3	99	A04	A	D10	D	D11	D
01-12-033	1	4			12			2	6	39	1	7	99	N17	N	A04	A	D10	D
01-12-034	1	4			12			2	6	75	1	1	1	L20	L	R02	R	L03	L
01-12-035	1	4			12			2	6	33	2	7	99	A03	ZZ	N01	N	A04	A	D01	D
01-12-036	1	4			12			2	6	13	2	6	6	U06	U
01-12-037	1	4			12			2	6	45	1	1	1	U06	U
01-12-038	1	4			12			2	6	7	1	6	6	D01	D	N01	N
01-12-039	1	4			12			2	6	27	2	7	99	D01	D	A03	ZZ	N01	N
01-12-040	1	4			12			2	6	14	2	6	6	A03	ZZ	D01	D	D10	D	D09	D
01-12-041	1	4			12			2	6	22	1	4	99	A03	ZZ	D01	D
01-12-042	1	4			12			2	6	30	1	5	5	N17	N	D09	D
01-12-043	1	4			12			2	6	18	1	6	6	S06	S	S02	S
01-12-044	1	4			12			2	6	38	1	1	1	N17	N	N18	N	N01	N
01-12-045	1	4			12			2	6	18	2	7	8	D06	D	U06	U
01-12-046	1	4			12			2	6	33	1	7	99	N17	N	A03	ZZ	N01	N
01-12-047	1	4			12			2	6	54	1	1	1	L20	L	N17	N
01-12-048	1	4			12			2	6	25	1	5	5	N17	N	N01	N	A03	ZZ
01-12-049	1	4			12			2	6	18	1	6	6	U06	U	U01	U
01-12-050	1	4			12			2	6	71	2	1	1	A03	ZZ	D01	D	D11	D
01-12-051	1	4			12			2	6	73	1	1	1	U01	U	D06	D
01-13-001	1	5			13			2	5	80	1	1	1	R05	R	N01	N	R21	R
01-13-002	1	5			13			2	5	1	2	7	99	T03	T	A04	A	A03	ZZ
01-13-003	1	5			13			2	5	58	2	7	99	H03	H	L03	L	N01	N
01-13-004	1	5			13			2	5	39	1	1	1	D06	D
01-13-005	1	5			13			2	5	1	2	7	99	A03	ZZ
01-13-006	1	5			13			2	5	44	2	7	99	A03	ZZ	A02	ZZ	N01	N
01-13-007	1	5			13			2	5	19	1	6	6	L18	L	A03	ZZ	A02	ZZ
01-13-008	1	5			13			2	5	15	2	6	6	A03	ZZ	D01	D	L18	L
01-13-009	1	5			13			2	5	35	2	1	1	A04	A	A03	ZZ	N17	N
01-13-010	1	5			13			2	5	11	2	6	6	A03	ZZ
01-13-011	1	5			13			2	5	28	1	1	1	R05	R	A11	A	D02	D
01-13-012	1	5			13			2	5	34	1	1	1	X08	X	D06	D
01-13-013	1	5			13			2	5	30	1	7	99	L03	L	D01	D
01-13-014	1	5			13			2	5	70	2	7	8	S07	S	S02	S
01-13-015	1	5			13			2	5	5	2	7	99	B02	B
01-13-016	1	5			13			2	5	18	1	6	6	D01	D
01-13-017	1	5			13			2	5	26	1	5	5	D06	D	L03	L
01-13-018	1	5			13			2	5	27	2	7	99	U06	U
01-13-019	1	5			13			2	5	27	2	1	1	U06	U	Y02	Y	U01	U
01-13-020	1	5			13			2	5	17	1	6	6	N17	N	F04	F	N01	N
01-13-021	1	5			13			2	5	37	1	7	99	U01	U	D01	D	D91	D
01-13-022	1	5			13			2	5	28	2	1	1	N01	N
01-13-023	1	5			13			2	5	18	1	5	5	S02	S	S06	S
01-13-024	1	5			13			2	5	14	1	6	6	N01	N	L03	L	A03	ZZ
01-13-025	1	5			13			2	5	59	1	5	5	N01	N	N17	N
01-13-026	1	5			13			2	5	1	2	7	99	D11	D	D10	D	A04	A
01-13-027	1	5			13			2	5	51	1	1	1	N01	N	A02	ZZ
01-13-028	1	5			13			2	5	50	1	1	1	F01	F
01-13-029	1	5			13			2	5	19	1	6	6	D06	D	L03	L
01-13-030	1	5			13			2	5	22	1	6	6	L18	L	N01	N	T03	T
01-13-031	1	5			13			2	5	43	1	1	1	A02	ZZ
01-13-032	1	5			13			2	5	15	2	6	6	D10	D	A03	ZZ	A04	A
01-13-033	1	5			13			2	5	22	2	6	6	A02	ZZ	A04	A	D11	D
01-13-034	1	5			13			2	5	8	2	6	6	A04	A	A03	ZZ	L18	L
01-13-035	1	5			13			2	5	1	2	7	8	D15	D
01-14-001	1	5			14			2	4	28	1	1	1	X16	X	D01	D
01-14-002	1	5			14			2	4	2	1	7	99	A03	ZZ	D01	D	T03	T
01-14-003	1	5			14			2	4	12	1	6	6	N01	N	D02	D
01-14-004	1	5			14			2	4	1	2	7	99	R04	R	R05	R	R02	R
01-14-005	1	5			14			2	4	1	2	7	99	R05	R	D10	D	A04	A
01-14-006	1	5			14			2	4	3	2	7	99	A03	ZZ	D01	D
01-14-007	1	5			14			2	4	1	2	7	99	D11	D	T03	T
01-14-008	1	5			14			2	4	28	1	7	99	X05	X	D06	D	D09	D	D08	D
01-14-009	1	5			14			2	4	38	1	1	1	D06	D
01-14-010	1	5			14			2	4	22	1	6	6	N01	N	D06	D
01-14-011	1	5			14			2	4	38	2	7	99	A03	ZZ	R05	R	L14	L
01-14-012	1	5			14			2	4	31	1	7	8	S04	S	L15	L
01-14-013	1	5			14			2	5	47	1	1	1	L03	L	L86	L
01-14-014	1	5			14			2	5	2	2	7	8	D11	D	D10	D
01-14-015	1	5			14			2	5	23	1	1	1	D06	D
01-14-016	1	5			14			2	5	58	2	3	99	L20	L	N18	N
01-14-017	1	5			14			2	5	2	1	7	8	D11	D	T03	T	A04	A
01-14-018	1	5			14			2	5	1	2	7	8	R05	R	R07	R
01-14-019	1	5			14			2	5	1	2	7	8	R02	R	R04	R
01-14-020	1	5			14			2	5	1	1	7	8	R07	R
01-14-021	1	5			14			2	5	50	2	7	99	A11	A	A04	A	A03	ZZ
01-14-022	1	5			14			2	5	52	1	1	1	N01	N	P06	P	H03	H
01-14-023	1	5			14			2	5	66	1	1	1	L01	L	H01	H	R02	R
01-14-024	1	5			14			2	5	23	1	1	1	D06	D
01-14-025	1	5			14			2	5	55	1	1	1	D01	D	R05	R
01-14-026	1	5			14			2	5	42	1	1	1	K04	K	R02	R
01-14-027	1	5			14			2	5	46	1	1	1	D11	D	N01	N	A02	ZZ
01-14-028	1	5			14			2	5	30	2	1	1	D11	D			D04	D
01-14-029	1	5			14			2	5	4	2	7	8	A03	ZZ	R07	R
01-14-030	1	5			14			2	5	49	1	1	1	A03	ZZ	N01	N	L18	L
01-14-031	1	5			14			2	5	1	1	7	99	D11	D
01-14-032	1	5			14			2	5	40	2	1	1	D06	D	Y02	Y	D89	D
01-14-033	1	5			14			2	5	54	1	1	1			N01	N	L18	L	L20	L
01-14-034	1	5			14			2	5	33	2	1	1	L03	L	Y08	Y	Y08	Y
01-14-035	1	1			14			2	5	23	2	6	6	A03	ZZ	R05	R	A11	A
01-14-036	1	5			14			2	5	42	1	1	1	A03	ZZ	N01	N	D21	D	A04	A
01-14-037	1	5			14			2	5	4	1	7	99	N01	N
01-14-038	1	5			14			2	5	16	2	6	6	A03	ZZ	D21	D	H01	H
01-14-039	1	5			14			2	5	55	1	2	99	A03	ZZ	D06	D	A04	A
01-14-040	1	5			14			2	5	82	1	7	8	R05	R	P06	P
01-14-041	1	5			14			2	5	16	2	6	6	D01	D
01-14-042	1	5			14			2	5	13	1	6	6	S04	S	L17	L
01-14-043	1	5			14			2	5	9	1	7	8	A03	ZZ	N01	N	L20	L	D01	D
01-14-044	1	5			14			2	5	2	1	7	8	A04	A	T03	T
01-14-045	1	5			14			2	5	44	2	7	99	R05	R	R02	R	N01	N	N17	N	A11
01-14-046	1	5			14			2	5	43	1	2	99	D01	D
01-14-047	1	5			14			2	5	42	1	7	99	D21	D	D83	D	D20	D
01-14-048	1	5			14			2	5	55	1	1	1	D01	D	D12	D
01-14-049	1	5			14			2	5	17	2	6	6	D06	D
01-14-050	1	5			14			2	5	48	1	1	1	S02	S	D06	D	K07	K	R05	R	R21	R
01-14-051	1	5			14			2	5	10	1	6	6	D11	D	D10	D	D01	D	A03	ZZ
01-14-052	1	5			14			2	5	53	1	1	1	N01	N	L18	L	D01	D
01-15-001	1	5			15			2	4	26	1	5	5	L20	L	D06	D	T03	T
01-15-002	1	5			15			2	4	1	2	6	6	T03	T	S24	S	T08	T
01-15-003	1	5			15			2	4	48	1	5	5	N07	N	D02	D
01-15-004	1	5			15			2	4	75	1	5	5	S13	S
01-15-005	1	5			15			2	4	26	1	5	5	T91	T	T08	T
01-15-006	1	5			15			2	4	75	1	5	5	R05	R	R21	R	D21	D
01-15-007	1	5			15			2	4	5	1	7	8	T08	T	A03	ZZ	A04	A
01-15-008	1	5			15			2	4	24	2	7	99	S07	S
01-15-009	1	5			15			2	4	44	2	3	99	A04	A	A03	ZZ	A02	ZZ	T03	T
01-15-010	1	5			15			2	4	1	1	7	8	T91	T	T08	T
01-15-011	1	5			15			2	4	28	1	5	5	T91	T	T08	T
01-15-012	1	5			15			2	4	1	2	7	8	R07	R	A03	ZZ	R02	R
01-15-013	1	5			15			2	4	19	2	1	1	A11	A	S19	S
01-15-014	1	5			15			2	4	18	2	6	6	A11	A	S19	S
01-15-015	1	5			15			2	4	42	2	1	1	D01	D	D10	D	D91	D
01-15-016	1	5			15			2	4	7	1	6	6	A04	A	T08	T	T03	T
01-15-017	1	5			15			2	4	16	2	6	6	D01	D	Y02	Y
01-15-018	1	5			15			2	4	39	1	5	5	D01	D	D11	D
01-15-019	1	5			15			2	3	16	2	6	6	S19	S
01-15-020	1	5			15			2	3	1	1	7	8	S19	S
01-15-021	1	5			15			2	3	1	1	7	8	A03	ZZ	D10	D	D11	D	D01	D
01-15-022	1	5			15			2	3	3	1	7	99	A03	ZZ	R05	R
01-15-023	1	5			15			2	3	28	2	1	1	U01	U	U06	U
01-15-024	1	5			15			2	3	32	2	1	1	S19	S
01-15-025	1	5			15			2	3	16	2	6	6	F29	F	A03	ZZ	D10	D	T03	T	A04	A
01-15-026	1	5			15			2	3	54	1	5	5	A03	ZZ	L20	L	T03	T	N01	N	R05	R	N17	N
01-15-027	1	5			15			2	4	19	1	6	6	R21	R	R05	R	H01	H
01-15-028	1	5			15			2	3	18	2	6	6	D01	D	D02	D	D10	D
01-15-029	1	5			15			2	4	1	2	7	8	L15	L	A03	ZZ	S06	S	L20	L
01-15-030	1	5			15			2	4	12	2	6	6	A03	ZZ	N01	N	L20	L
01-15-031	1	5			15			2	4	13	2	6	6	N01	N	L20	L	D01	D
01-15-032	1	5			15			2	4	40	2	1	1	S19	S
01-15-033	1	5			15			2	4	75	1	5	5	N17	N	A04	A	N08	N
01-15-034	1	5			15			2	3	16	2	6	6	N01	N	D10	D	A03	ZZ	D01	D
01-15-035	1	5			15			2	3	24	1	5	5	X07	X
01-16-001	1	1			16			2	5	7	2	7	99	A03	ZZ
01-16-002	1	1			16			2	5	1	1	7	8	R07	R	S19	S	A03	ZZ	S06	S
01-16-003	1	1			16			2	5	21	2	6	6	R05	R	N01	N	N17	N	A04	A
01-16-004	1	1			16			2	5	30	1	1	1	N01	N	A03	ZZ	R05	R	D08	D
01-16-005	1	1			16			2	5	54	1	1	1	N01	N	L20	L	A03	ZZ	L18	L
01-16-006	1	1			16			2	5	53	1	1	1	L17	L	S19	S
01-16-007	1	1			16			2	5	27	2	7	99	L11	L	S19	S
01-16-008	1	1			16			2	5	42	1	5	5	N01	N	N17	N	L20	L
01-16-009	1	1			16			2	5	1	2	7	99	R05	R	A03	ZZ	D11	D
01-16-010	1	1			16			2	5	6	2	7	99	R07	R	A03	ZZ
01-16-011	1	1			16			2	5	1	2	7	99	R07	R	R05	R
01-16-012	1	1			16			2	5	2	2	7	99	R07	R	A03	ZZ
01-16-013	1	1			16			2	5	21	1	2	99	D02	D	A03	ZZ	A06	A
01-16-014	1	1			16			2	5	52	1	1	1	L12	L	S04	S
02-01-001	2		1			1		4	7	20	2	7	8	A11	A	R24	R	D01	D
02-01-002	2		1			1		4	7	46	2	7	99	L03	L	D12	D	Y07	Y
02-01-003	2		1			1		4	7	42	2	1	1	N01	N	S06	S	U01	U	Y99	Y
02-01-004	2		1			1		4	7	45	2	1	1	B82	B	S97	S	A04	A
02-01-005	2		1			1		4	7	2	1	7	99	A03	ZZ	R05	R	D11	D
02-01-006	2		1			1		4	7	17	2	6	6	D01	D	D12	D
02-01-007	2		1			1		4	7	22	2	7	99	D01	D	Y02	Y
02-01-008	2		1			1		4	7	36	2	1	1	D01	D	U01	U	U06	U
02-01-009	2		1			1		4	7	1	1	7	99	D11	D	D10	D
02-01-010	2		1			1		4	7	34	1	7	99	T08	T	D11	D	D04	D
02-01-011	2		1			1		4	7	47	1	2	99	L03	L	D06	D
02-01-012	2		1			1		4	7	80	1	5	5	A03	ZZ	L03	L	L17	L
02-01-013	2		1			1		4	7	5	1	6	6	A03	ZZ	L20	L
02-01-014	2		1			1		4	7	23	2	7	8	R05	R	A11	A	L18	L
02-01-015	2		1			1		4	7	59	1	1	1	A03	ZZ	A11	A	D01	D
02-01-016	2		1			1		4	7	80	1	7	8	L20	L	A03	ZZ	D02	D	R05	R	A11
02-01-017	2		1			1		4	7	60	2	3	99	A06	A	D10	D
02-01-018	2		1			1		4	7	54	2	1	1	N18	N	K07	K
02-01-019	2		1			1		4	7	80	1	7	8	R05	R	R02	R	F05	F
02-01-020	2		1			1		4	7	10	2	6	6	D01	D
02-01-021	2		1			1		4	7	70	1	1	1	D01	D	D10	D	D09	D
02-01-022	2		1			1		4	7	42	1	1	1	A03	ZZ	D11	D	T08	T
02-01-023	2		1			1		4	7	80	1	5	5	N01	N	N17	N	F05	F
02-01-024	2		1			1		4	7	36	1	1	1	L18	L	A03	ZZ	N01	N	A04	A
02-01-025	2		1			1		4	7	50	1	1	1	A03	ZZ	N01	N	N17	N
02-01-026	2		1			1		4	7	1	1	7	99	S06	S
02-01-027	2		1			1		4	7	42	1	5	5	D02	D	D10	D
02-01-028	2		1			1		4	7	2	1	7	99	L17	L
02-01-029	2		1			1		4	7	67	2	1	1	R02	R	K07	K	D01	D
02-01-030	2		1			1		4	7	11	2	6	6	A03	ZZ	D01	D
02-01-031	2		1			1		4	7	22	1	6	6	D01	D
02-01-032	2		1			1		4	7	33	1	5	5	D12	D	A03	ZZ	L20	L	D04	D
02-01-033	2		1			1		4	7	55	2	1	1	L12	L	L20	L
02-01-034	2		1			1		4	7	23	1	1	1	U01	U	A11	A	X16	X	A03	ZZ	A04	A	D11	D
02-01-035	2		1			1		4	7	15	1	6	6	D01	D
02-01-036	2		1			1		4	7	59	1	1	1	N01	N	F05	F	N17	N
02-01-037	2		1			1		4	7	7	2	6	6	D01	D	D12	D
02-01-038	2		1			1		4	7	54	2	3	99	D20	D	S04	S	S19	S
02-01-039	2		1			1		4	7	44	2	1	1	N07	N	L19	L
02-01-040	2		1			1		4	7	73	1	1	1	L18	L	L03	L	D06	D
02-01-041	2		1			1		4	7	42	2	7	99	S06	S	T08	T
02-01-042	2		1			1		4	7	69	2	1	1	U02	U	N17	N
02-01-043	2		1			1		4	7	50	1	1	1	N01	N	A11	A	L18	L	D06	D	R07	R
02-01-044	2		1			1		4	7	60	2	7	99	K07	K	S04	S	L03	L	Y99	Y
02-01-045	2		1			1		4	7	58	1	1	1	N01	N	A03	ZZ	A04	A
02-01-046	2		1			1		4	7	62	2	3	99	U02	U	N17	N	N01	N
02-01-047	2		1			1		4	7	49	1	5	5	A03	ZZ	R05	R	D01	D	D16	D
02-01-048	2		1			1		4	7	90	2	7	99	R05	R	S02	S	L18	L
02-01-049	2		1			1		4	7	28	1	7	8	R05	R
02-01-050	2		1			1		4	7	80	2	7	99	F01	F	L14	L	F02	F
02-01-051	2		1			1		4	7	43	2	1	1	D03	D	D02	D	R02	R
02-01-052	2		1			1		4	7	40	1	2	99	D06	D	X14	X	U01	U
02-01-053	2		1			1		4	7	70	2	7	99	R05	R	A11	A	T08	T
02-01-054	2		1			1		4	7	44	1	1	1	N01	N	A02	ZZ
02-01-055	2		1			1		4	7	13	2	6	6	T08	T
02-01-056	2		1			1		4	7	15	1	6	6	D06	D
02-01-057	2		1			1		4	7	87	1	7	8	A03	ZZ	N01	N	L18	L
02-01-058	2		1			1		4	7	15	1	7	8	D06	D
02-01-059	2		1			1		4	7	44	1	5	5	A03	ZZ	L18	L	L20	L	N17	N	N01	N	D09	D
02-01-060	2		1			1		4	7	48	2	1	1	D01	D
02-01-061	2		1			1		4	7	32	1	5	5	D01	D
02-01-062	2		1			1		4	7	27	1	5	5	S06	S
02-01-063	2		1			1		4	7	69	2	7	99	S19	S	L14	L	U02	U	N07	N	N18	N
02-01-064	2		1			1		4	7	40	2	7	99	A03	ZZ	T08	T	T03	T
02-01-065	2		1			1		4	7	18	1	6	6	L09	L	L20	L
02-01-066	2		1			1		4	7	22	1	6	6			D09	D	K07	K
02-01-067	2		1			1		4	7	7	2	7	8	D01	D	D12	D
02-01-068	2		1			1		4	7	35	1	5	5	A03	ZZ	R05	R
02-01-069	2		1			1		4	7	2	1	7	8	S06	S	S02	S
02-01-070	2		1			1		4	7	56	1	1	1	N17	N	N01	N	A02	ZZ
02-01-071	2		1			1		4	7	67	1	1	1	A03	ZZ	D10	D	D11	D
02-01-072	2		1			1		4	7	80	1	1	1	L15	L	L20	L
02-01-073	2		1			1		4	7	4	2	7	8	D01	D	A03	ZZ
02-01-074	2		1			1		4	7	80	2	7	8	N18	N	U08	U	P29	P
02-01-075	2		1			1		4	7	1	1	7	8	A03	ZZ
02-01-076	2		1			1		4	7	46	2	1	1	D89	D
02-01-077	2		1			1		4	7	46	2	1	1	A02	ZZ	R05	R	N01	N	A04	A	L20	L
02-01-078	2		1			1		4	7	85	2	7	8	D89	D	D06	D
02-01-079	2		1			1		4	7	40	2	7	99	D06	D
02-01-080	2		1			1		4	7	26	2	1	1	Y02	Y
02-01-081	2		1			1		4	7	30	2	1	1	D01	D
02-01-082	2		1			1		4	7	64	1	7	8	A11	A	D06	D	L15	L
02-01-083	2		1			1		4	7	2	2	7	8	U01	U	Y80	Y
02-01-084	2		1			1		4	7	80	1	1	1	D06	D
02-01-085	2		1			1		4	7	29	2	7	8	R05	R	R02	R	K07	K	D11	D	U06	U
02-01-086	2		1			1		4	7	28	1	1	1	D02	D	D10	D	D96	D
02-01-087	2		1			1		4	7	85	1	1	1	A03	ZZ	L18	L	N01	N
02-01-088	2		1			1		4	7	20	2	1	1	D09	D	R05	R
02-01-089	2		1			1		4	7	33	1	7	8	X16	X	S04	S
02-01-090	2		1			1		4	7	85	2	7	8	R23	R	T08	T	T03	T	R05	R	K07	K	S02
02-01-091	2		1			1		4	7	58	1	1	1	D01	D	D89	D
02-01-092	2		1			1		4	7	25	1	5	5	N01	N	K04	K	D02	D
02-01-093	2		1			1		4	7	90	1	1	1	L14	L
02-01-094	2		1			1		4	7	40	1	5	5	N01	N	N17	N	A04	A	D01	D	D12	D	P06	P
02-01-095	2		1			1		4	7	85	1	7	8	N01	N	D01	D	L14	L	L18	L
02-01-096	2		1			1		4	7	57	2	1	1	D04	D
02-01-097	2		1			1		4	7	31	2	6	6	N01	N	N17	N	D01	D
02-01-098	2		1			1		4	7	48	2	7	8	D06	D	D99	D	D02	D
02-01-099	2		1			1		4	7	52	1	1	1	L14	L
02-01-100	2		1			1		4	7	2	1	7	8	A03	ZZ	D01	D	T03	T	D91	D
02-01-101	2		1			1		4	7	45	2	7	99	D02	D
02-01-102	2		1			1		4	7	54	1	1	1	A02	ZZ	A03	ZZ	N01	N	L18	L	D03	D	L01	L
02-01-103	2		1			1		4	7	30	2	7	99	A11	A
02-01-104	2		1			1		4	7	13	1	6	6	X14	X	A03	ZZ
02-01-105	2		1			1		4	7	49	2	7	8	A11	A	L03	L	L18	L
02-01-106	2		1			1		4	7	29	2	7	99	D01	D	D06	D
02-01-107	2		1			1		4	7	90	1	7	8	D01	D	D06	D	X08	X	W03	W
02-01-108	2		1			1		4	7	58	2	1	1	D09	D	R02	R
02-01-109	2		1			1		4	7	23	2	6	6	S01	S
02-01-110	2		1			1		4	7	80	1	7	8	D06	D	L18	L	A03	ZZ
02-01-111	2		1			1		4	7	80	1	7	8	H03	H	D06	D
02-01-112	2		1			1		4	7	85	2	7	8	D02	D	A03	ZZ	T03	T	L18	L
02-01-113	2		1			1		4	7	16	2	6	6	U01	U
02-01-114	2		1			1		4	7	12	1	7	8	A03	ZZ	D01	D	D11	D	D04	D	L14	L
02-01-115	2		1			1		4	7	26	2	4	99	D06	D	D09	D
02-01-116	2		1			1		4	7	35	1	7	99	X14	X	U01	U
02-01-117	2		1			1		4	7	38	2	7	8	L03	L
02-01-118	2		1			1		4	7	45	2	7	99	D01	D
02-01-119	2		1			1		4	7	28	2	7	99	A11	A	N01	N
02-01-120	2		1			1		4	7	8	1	7	99
02-01-121	2		1			1		4	7	5	2	7	8	A03	ZZ	N01	N
02-01-122	2		1			1		4	7	70	2	1	1	A03	ZZ	N01	N
02-01-123	2		1			1		4	7	27	1	1	1	D06	D
02-01-124	2		1			1		4	7	4	1	7	8	D01	D	D10	D	D11	D
02-01-125	2		1			1		4	7	3	2	7	8	A03	ZZ	S06	S
02-02-001	2		2			2		4	7	74	2	7	99	F05	F
02-02-002	2		2			2		4	7	18	1	1	1	L12	L	N01	N	N17	N
02-02-003	2		2			2		4	7	68	1	1	1	T02	T	U02	U
02-02-004	2		2			2		4	5	5	1	7	99	A03	ZZ	R07	R
02-02-005	2		2			2		4	5	48	1	1	1	X08	X
02-02-006	2		2			2		4	5	9	2	7	99	L11	L	S04	S
02-02-007	2		2			2		4	5	51	2	7	8	D02	D	U01	U	A03	ZZ	T03	T
02-02-008	2		2			2		4	5	71	1	7	8	L09	L	N17	N	L01	L	A04	A	N01	N
02-02-009	2		2			2		4	5	22	2	7	99	D06	D
02-02-010	2		2			2		4	5	55	2	1	1	S06	S	N03	N	L14	L
02-02-011	2		2			2		4	5	24	2	7	8	D12	D	L18	L	N17	N	D08	D	S02	S
02-02-012	2		2			2		4	5	20	2	7	8	N17	N	D02	D	D09	D	T03	T
02-02-013	2		2			2		4	5	46	2	7	99	S06	S	S19	S	L14	L
02-02-014	2		2			2		4	5	37	2	1	1	A03	ZZ	N01	N	D01	D	D12	D
02-02-015	2		2			2		4	5	18	2	6	6	A03	ZZ	A02	ZZ	N01	N
02-02-016	2		2			2		4	5	43	1	1	1	L12	L	S19	S
02-02-017	2		2			2		4	1	58	2	7	8	D89	D
02-02-018	2		2			2		4	5	68	1	7	8	D01	D	L03	L	D09	D	A04	A
02-02-019	2		2			2		4	5	46	1	1	1	S04	S	D06	D	N01	N	K04	K
02-02-020	2		2			2		4	7	14	2	6	6	A02	ZZ	N01	N	D01	D
02-02-021	2		2			2		4	7	37	1	1	1	H01	H
02-02-022	2		2			2		4	5	5	2	7	99	S06	S	S02	S
02-02-023	2		2			2		4	5	45	1	1	1	L09	L	R05	R	L20	L
02-02-024	2		2			2		4	5	62	2	7	8	A04	A
02-02-025	2		2			2		4	7	90	1	7	99	D91	D
02-02-026	2		2			2		4	7	12	1	6	6	A03	ZZ	R21	R
02-02-027	2		2			2		4	7	17	1	6	6	D01	D	D06	D	D02	D
02-02-028	2		2			2		4	7	48	1	7	99	L03	L
02-02-029	2		2			2		4	5	41	2	7	8	N08	N	R29	R
02-02-030	2		2			2		4	5	42	1	1	1	N01	N	R05	R	D02	D
02-02-031	2		2			2		4	5	62	2	7	8	L03	L
02-02-032	2		2			2		4	5	25	1	1	1	D06	D	L03	L	U01	U
02-02-033	2		2			2		4	5	36	1	1	1	S19	S	S06	S
02-02-034	2		2			2		4	5	30	2	7	8	L09	L
02-02-035	2		2			2		4	5	18	1	6	6	S19	S	S06	S
02-02-036	2		2			2		4	5	72	2	1	1	N18	N	N01	N	A03	ZZ	A02	ZZ
02-03-001	2		1			3		2	4	44	1	1	1	R07	R	R05	R	R02	R	R02	R
02-03-002	2		1			3		2	4	55	2	1	1	N01	N
02-03-003	2		1			3		2	4	21	1	6	6	D21	D	R21	R
02-03-004	2		1			3		2	4	3	2	7	99	T08	T	A03	ZZ
02-03-005	2		1			3		2	4	58	2	1	1	L17	L	A03	ZZ	A02	ZZ	S19	S
02-03-006	2		1			3		2	4	26	2	7	99	A02	ZZ	L03	L	L01	L	A03	ZZ	N01	N
02-03-007	2		1			3		2	4	23	2	7	99	A03	ZZ	A02	ZZ
02-03-008	2		1			3		2	4	55	2	1	1	L17	L	S04	S	A03	ZZ
02-03-009	2		1			3		2	4	17	2	1	1	S07	S	S02	S
02-03-010	2		1			3		2	4	7	2	6	6	D01	D	A03	ZZ
02-03-011	2		1			3		2	4	1	1	7	99	R02	R			R05	R
02-03-012	2		1			3		2	4	25	1	5	5	A03	ZZ	N01	N	N17	N	D06	D
02-03-013	2		1			3		2	4	51	2	4	99	D09	D	R02	R	R05	R	D02	D	A11
02-03-014	2		1			3		2	4	5	1	7	99	R05	R	R02	R	T03	T	A02	ZZ
02-03-015	2		1			3		2	4	16	1	6	6			A02	ZZ	N01	N	A03	ZZ	D06	D
02-03-016	2		1			3		2	4	31	2	7	99	S06	S	S04	S	B02	B	A03	ZZ
02-03-017	2		1			3		2	4	12	1	6	6	N01	N	L20	L	A03	ZZ
02-03-018	2		1			3		2	4	12	1	6	6	A03	ZZ
02-03-019	2		1			3		2	4	12	2	6	6	N01	N	D10	D	A02	ZZ	A04	A
02-03-020	2		1			3		2	4	19	1	1	1	A02	ZZ	D06	D	A03	ZZ	N01	N	L17	L	A11	A
02-03-021	2		1			3		2	4	5	1	7	99	A03	ZZ	S02	S	D01	D
02-04-001	2		2			4		2	4	2	2	7	99	R05	R	T03	T	R02	R
02-04-002	2		2			4		2	4	5	1	7	99	A03	ZZ	D10	D
02-04-003	2		2			4		2	4	72	1	5	5	N01	N	A03	ZZ
02-04-004	2		2			4		2	4	19	2	6	6	A04	A	A03	ZZ
02-04-005	2		2			4		2	4	22	1	5	5	S02	S
02-04-006	2		2			4		2	1	35	2	1	1	U01	U
02-04-007	2		2			4		2	1	30	1	1	1	D01	D	D10	D
02-04-008	2		2			4		2	1	50	2	1	1	A03	ZZ	A04	A
02-06-001	2		1			6		2	4	25	1	1	1	D01	D	D10	D	A02	ZZ
02-06-002	2		1			6		2	1	6	1	7	99	A03	ZZ	D01	D
02-06-003	2		1			6		2	7	18	2	6	6	H70	H	N01	N
02-06-004	2		1			6		2	1	3	2	7	99	S04	S	N03	N
02-06-005	2		1			6		2	1	27	1	5	5	N17	N	A02	ZZ	A04	A
02-06-006	2		1			6		2	7	1	1	7	99	D11	D	D10	D
02-06-007	2		1			6		2	1	1	2	7	99	D11	D	A03	ZZ
02-06-008	2		1			6		2	1	45	1	1	1	A03	ZZ	N01	N	R05	R	R02	R
02-06-009	2		1			6		2	1	16	2	6	6	U06	U	A02	ZZ
02-06-010	2		1			6		2	7	2	2	7	99	S13	S
02-06-011	2		1			6		2	1	12	1	6	6	N01	N	A02	ZZ	D01	D
02-06-012	2		1			6		2	7	80	1	5	5	N01	N	A03	ZZ	L03	L	D06	D
02-06-013	2		1			6		2	7	50	2	7	99	L18	L	S06	S	N01	N
02-06-014	2		1			6		2	7	45	2	7	99	S06	S
02-06-015	2		1			6		2	7	9	2	6	6	A03	ZZ	R05	R	R24	R
02-06-016	2		1			6		2	1	35	1	3	99	F75	F
02-06-017	2		1			6		2	1	14	1	6	6	D10	D	N01	N	A03	ZZ
02-06-018	2		1			6		2	1	43	1	1	1	N03	N	S04	S	S13	S	S19	S
02-06-019	2		1			6		2	1	9	1	6	6	N01	N	A03	ZZ	D01	D
02-06-020	2		1			6		2	1	59	2	1	1	S19	S	L15	L
02-06-021	2		1			6		2	1	20	1	7	99	A03	ZZ	H01	H	A02	ZZ
02-06-022	2		1			6		2	1	49	2	7	99	R05	R	R07	R	N01	N
02-06-023	2		1			6		2	1	1	2	7	99	N03	N	S19	S
02-06-024	2		1			6		2	1	1	1	7	99	A03	ZZ	R05	R	D11	D
02-06-025	2		1			6		2	1	22	2	6	6	S19	S
02-06-026	2		1			6		2	4	48	2	7	99	S02	S
02-06-027	2		1			6		2	4	70	2	7	99	Y99	Y	U06	U	K07	K
02-06-028	2		1			6		2	7	21	1	5	5	A11	A
02-07-001	2		2			7		2	4	25	1	5	5	N01	N	R07	R	A02	ZZ	R05	R	L18	L
02-07-002	2		2			7		2	4	78	1	1	1	L18	L	N17	N	N01	N	A03	ZZ
02-07-003	2		2			7		2	2	27	1	5	5	D06	D
02-07-004	2		2			7		2	4	26	1	6	6	D01	D	L03	L	U01	U
02-07-005	2		2			7		2	2	4	1	7	99	A03	ZZ
02-07-006	2		2			7		2	4	64	1	1	1	K07	K	R02	R	S04	S	L07	L
02-07-007	2		2			7		2	4	33	2	1	1	U01	U	U06	U	L03	L
02-07-008	2		2			7		2	4	2	2	7	99	N07	N	R05	R	R07	R
02-07-009	2		2			7		2	4	30	1	5	5	N17	N	R21	R	L18	L	N01	N
02-07-010	2		2			7		2	4	1	2	7	99	A03	ZZ
02-07-011	2		2			7		2	2	18	2	6	6	S19	S	L15	L
02-07-012	2		2			7		2	2	44	1	7	99	R05	R	N01	N
02-07-013	2		2			7		2	2	11	2	6	6	A03	ZZ	T03	T
02-07-014	2		2			7		2	4	45	2	7	99	D01	D	N17	N	A04	A
02-07-015	2		2			7		2	4	34	2	7	99	R02	R	S02	S	R05	R
02-07-016	2		2			7		2	2	6	1	6	6	S02	S
02-08-001	2		1			8		2	3	70	1	5	5	A03	ZZ	R05	R	D10	D	T03	T	R07	R	A04	A
02-08-002	2		1			8		2	3	18	1	6	6	N01	N	A09	A	A02	ZZ	A03	ZZ	A02	ZZ
02-08-003	2		1			8		2	3	70	1	5	5	D10	D	D11	D	D02	D	A04	A	T03	T
02-08-004	2		1			8		2	3	45	2	7	99	H03	H	N01	N	A02	ZZ
02-08-005	2		1			8		2	3	80	2	1	1	A04	A	D01	D	D12	D	N01	N	A03	ZZ
02-08-006	2		1			8		2	3	5	2	7	99	A03	ZZ	D10	D	D01	D	T03	T	A04	A
02-08-007	2		1			8		2	3	1	1	7	99	A03	ZZ	R05	R	A04	A	T03	T			K07	K
02-08-008	2		1			8		2	3	23	1	5	5	A02	ZZ	A02	ZZ	T03	T	A04	A	T08	T
02-08-009	2		1			8		2	3	7	1	6	6	R05	R	A03	ZZ	D01	D	T03	T	A04	A	T08
02-08-010	2		1			8		2	3	3	2	6	6	D10	D	N01	N	A03	ZZ	T03	T	A04	A
02-08-011	2		1			8		2	3	2	1	6	6	A03	ZZ	R05	R	A02	ZZ	A04	A
02-08-012	2		1			8		2	3	53	2	1	1	D06	D	D11	D	R05	R
02-08-013	2		1			8		2	3	72	1	5	5	D11	D	D10	D	A04	A	N01	N	L03	L
02-08-014	2		1			8		2	3	33	1	7	99	D11	D	A04	A	D10	D	D06	D
02-08-015	2		1			8		2	3	1	2	7	99	A03	ZZ	R07	R	R05	R	A04	A
02-08-016	2		1			8		2	3	19	1	6	6	A03	ZZ	N01	N	T03	T	H03	H	N17	N
02-08-017	2		1			8		2	3	7	1	6	6	A03	ZZ	N01	N	R07	R	R05	R
02-08-018	2		1			8		2	3	6	2	6	6	A03	ZZ	N01	N	D01	D	R07	R
02-08-019	2		1			8		2	3	19	1	6	6	A03	ZZ	N01	N
02-08-020	2		1			8		2	3	68	1	5	5	A03	ZZ	A04	A	T03	T	N01	N
02-08-021	2		1			8		2	3	2	2	6	6	A03	ZZ	A04	A	T03	T
02-08-022	2		1			8		2	3	80	2	5	5	N01	N	R05	R	A11	A	L03	L	A02	ZZ
02-08-023	2		1			8		2	3	2	2	6	6	A03	ZZ	N01	N	R05	R	R07	R
02-08-024	2		1			8		2	3	20	1	6	6	A03	ZZ	A04	A
02-08-025	2		1			8		2	3	8	2	6	6	A03	ZZ	D01	D
02-08-026	2		1			8		2	3	85	1	5	5	D04	D	R05	R	N01	N	A03	ZZ
02-08-027	2		1			8		2	3	26	2	7	99	A03	ZZ	N01	N	N17	N	A04	A
02-08-028	2		1			8		2	3	40	2	1	1	S04	S	L14	L
02-08-029	2		1			8		2	3	1	2	6	6	D01	D	A03	ZZ	R07	R	T03	T	R05	R
02-09-001	2		1			9		2	3	28	2	6	6	A03	ZZ	T03	T
02-09-002	2		1			9		2	3	4	2	7	99
02-09-003	2		1			9		2	3	3	1	7	99	T03	T	A03	ZZ
02-09-004	2		1			9		2	3	3	2	7	99	A03	ZZ	N01	N	R05	R
02-09-005	2		1			9		2	3	4	2	7	99	A03	ZZ	D10	D
02-09-006	2		1			9		2	3	27	2	6	6
02-09-007	2		1			9		2	3	5	2	7	99	A03	ZZ	R05	R
02-09-008	2		1			9		2	3	38	1	5	5	A03	ZZ	N01	N	R05	R
02-09-009	2		1			9		2	3	43	1	5	5	A03	ZZ	T03	T	N01	N
02-09-010	2		1			9		2	3	1	2	7	99	D09	D	D10	D	A03	ZZ
02-09-011	2		1			9		2	3	27	1	5	5	N01	N	A11	A
02-10-001	2		1			10		2	1	60	2	1	1	U01	U
02-10-002	2		1			10		2	1	2	2	7	99	S04	S	A03	ZZ	Y99	Y	S06	S
02-10-003	2		1			10		2	1	22	2	1	1	S19	S
02-10-004	2		1			10		2	1	75	2	1	1	A03	ZZ	R02	R	L18	L
02-10-005	2		1			10		2	1	10	2	6	6	A03	ZZ	N01	N	A02	ZZ	R05	R	D10	D
02-10-006	2		1			10		2	1	36	1	1	1	A03	ZZ	D10	D	N01	N	L18	L
02-10-007	2		1			10		2	1	65	1	1	1	S19	S	S06	S	N03	N
02-10-008	2		1			10		2	1	55	1	1	1	A03	ZZ	D02	D	D09	D
02-10-009	2		1			10		2	1	16	1	6	6	A03	ZZ	D10	D	D02	D	N01	N
02-10-010	2		1			10		2	1	60	2	7	99	A03	ZZ	L18	L	N01	N
02-10-011	2		1			10		2	1	1	1	6	6	A03	ZZ	R05	R	D01	D
02-10-012	2		1			10		2	1	37	1	1	1	A03	ZZ	L03	L	L18	L
02-10-013	2		1			10		2	1	24	2	6	6	A03	ZZ	L18	L	L18	L
02-10-014	2		1			10		2	1	1	1	6	6	H70	H	A03	ZZ
02-10-015	2		1			10		2	1	34	1	4	99	L20	L	L18	L
02-10-016	2		1			10		2	1	1	1	6	6	A03	ZZ	R05	R	D01	D
02-10-017	2		1			10		2	1	48	1	1	1	H01	H	A02	ZZ	A03	ZZ	S02	S
02-10-018	2		1			10		2	1	4	1	7	99	A03	ZZ	R05	R	R07	R
02-10-019	2		1			10		2	1	5	1	7	99	D12	D
02-10-020	2		1			10		2	1	30	2	1	1	L17	L	S04	S	A03	ZZ	S02	S
02-10-021	2		1			10		2	1	10	2	6	6	S04	S	L12	L
02-10-022	2		1			10		2	1	1	2	7	99	A03	ZZ	R05	R	R07	R
02-10-023	2		1			10		2	1	52	1	1	1	L17	L	S04	S
02-10-024	2		1			10		2	1	2	2	7	8	A03	ZZ	S06	S	D09	D
02-10-025	2		1			10		2	1	1	2	7	8	S06	S	A03	ZZ
02-10-026	2		1			10		2	1	42	1	1	1	X08	X	D19	D	S04	S	N03	N
02-10-027	2		1			10		2	1	6	2	6	6	A03	ZZ	N01	N	T03	T	D10	D
02-10-028	2		1			10		2	1	30	2	1	1	N01	N
02-10-029	2		1			10		2	1	8	2	6	6	S06	S	A03	ZZ
02-10-030	2		1			10		2	1	60	2	1	1	D83	D	S19	S
02-10-031	2		1			10		2	1	28	1	6	6	A03	ZZ	L20	L	T03	T	D02	D
02-10-032	2		1			10		2	1	39	2	1	1	R21	R
02-10-033	2		1			10		2	1	27	1	6	6	X08	X	N17	N	A04	A
02-10-034	2		1			10		2	1	1	1	7	8	A03	ZZ	A04	A
02-10-035	2		1			10		2	1	23	1	1	1	A03	ZZ	N01	N
02-10-036	2		1			10		2	1	3	2	7	99	S06	S
02-10-037	2		1			10		2	1	3	2	7	99	S06	S
02-10-038	2		1			10		2	1	2	2	7	99	S06	S	S02	S	A03	ZZ
02-10-039	2		1			10		2	1	10	1	6	6	A03	ZZ	S06	S
02-10-040	2		1			10		2	1	31	1	1	1	D06	D	X08	X
02-10-041	2		1			10		2	1	1	2	7	99	Y02	Y	S02	S	Y99	Y
02-10-042	2		1			10		2	1	2	2	7	99	A03	ZZ	N07	N
02-10-043	2		1			10		2	1	62	2	1	1	D01	D	A03	ZZ
02-10-044	2		1			10		2	1	5	1	7	99	A03	ZZ	R05	R	D01	D
02-10-045	2		1			10		2	1	2	2	7	99	A03	ZZ	R05	R	D01	D
02-10-046	2		1			10		2	1	62	1	1	1	A03	ZZ	T03	T	A02	ZZ
02-10-047	2		1			10		2	1	1	2	7	8	A03	ZZ	D10	D	R05	R	D96	D
02-10-048	2		1			10		2	1	59	1	1	1	N01	N
02-10-049	2		1			10		2	1	47	1	1	1	A04	A	L18	L	U02	U	L18	L
02-10-050	2		1			10		2	1	70	2	1	1	S19	S	R05	R	S04	S
02-10-051	2		1			10		2	1	30	2	1	1	N17	N	N01	N
02-10-052	2		1			10		2	1	60	2	1	1	D24	D	D10	D
02-10-053	2		1			10		2	1	14	2	6	6	L17	L	S04	S	S06	S
02-10-054	2		1			10		2	1	1	2	7	8	A03	ZZ	D11	D	D01	D
02-10-055	2		1			10		2	1	1	2	7	8	A03	ZZ	D01	D
02-10-056	2		1			10		2	1	4	1	7	99	A03	ZZ	R05	R	R02	R
02-10-057	2		1			10		2	1	40	1	1	1	S06	S
02-10-058	2		1			10		2	1	1	1	7	8	A03	ZZ	D01	D	D11	D
02-10-059	2		1			10		2	1	5	2	7	8	S06	S
02-10-060	2		1			10		2	1	14	2	6	6	S19	S	S06	S
02-10-061	2		1			10		2	1	53	1	1	1	D89	D	D06	D
02-10-062	2		1			10		2	1	47	2	3	99	S19	S	S06	S
02-10-063	2		1			10		2	1	3	2	7	99	A03	ZZ	D10	D	D01	D
02-10-064	2		1			10		2	1	20	1	6	6	H01	H
02-10-065	2		1			10		2	1	11	2	6	6	N01	N	N17	N
02-10-066	2		1			10		2	1	39	2	7	99	S19	S
02-11-001	2		1			11		2	1	66	2	1	1	L17	L	S04	S	S06	S
02-11-002	2		1			11		2	1	29	2	1	1	A02	ZZ
02-11-003	2		1			11		2	1	67	1	1	1	L01	L	N01	N	R09	R
02-11-004	2		1			11		2	1	7	2	6	6	A03	ZZ	A02	ZZ	D10	D
02-11-005	2		1			11		2	1	21	1	6	6	X05	X
02-11-006	2		1			11		2	1	60	1	1	1	S04	S
02-11-007	2		1			11		2	1	5	2	7	99	A03	ZZ	D10	D	A04	A
02-11-008	2		1			11		2	1	22	1	1	1	K07	K	R02	R	S08	S	A04	A	N17	N
02-11-009	2		1			11		2	1	22	1	6	6	R05	R	R02	R	R02	R
02-11-010	2		1			11		2	1	14	1	6	6	A03	ZZ	N01	N	A04	A
04-01-001	4			1			1	4	5	47	1	5	5	A03	ZZ
04-01-002	4			1			1	4	7	18	2	6	6	N17	N	D15	D	A04	A
04-01-003	4			1			1	4	5	6	1	6	6	D01	D	D10	D	A03	ZZ
04-01-004	4			1			1	4	1	3	1	7	99	R05	R	R07	R
04-01-005	4			1			1	4	1	5	2	7	99	N07	N	A03	ZZ	A04	A
04-01-006	4			1			1	4	5	34	1	7	99	D06	D	D09	D	A03	ZZ
04-01-007	4			1			1	4	5	24	1	5	5	D06	D
04-01-008	4			1			1	4	1	36	2	7	99	D06	D	A03	ZZ	D12	D
04-01-009	4			1			1	4	1	6	2	6	6	D11	D	D10	D
04-01-010	4			1			1	4	1	6	1	6	6	D10	D	A03	ZZ	D01	D
04-01-011	4			1			1	4	7	12	1	6	6	R05	R	T08	T	T03	T	A03	ZZ
04-01-012	4			1			1	4	5	1	1	7	99	A03	ZZ	T03	T	A04	A
04-01-013	4			1			1	4	5	18	2	6	6	D01	D	D10	D	D11	D
04-01-014	4			1			1	4	1	14	1	6	6	A03	ZZ	D01	D	A02	ZZ
04-01-015	4			1			1	4	1	1	1	7	99	A03	ZZ	T03	T	A04	A
04-01-016	4			1			1	4	5	47	1	5	5	A04	A	A03	ZZ	A02	ZZ	N01	N	T03	T
04-01-017	4			1			1	4	1	48	2	7	99	D20	D	L03	L	Y08	Y
04-01-018	4			1			1	4	7	36	2	1	1	A03	ZZ	A02	ZZ	T03	T
04-01-019	4			1			1	4	7	19	1	6	6	D01	D	D10	D	T03	T	D12	D	D02	D
04-01-020	4			1			1	4	7	50	1	5	5	S14	S
04-01-021	4			1			1	4	7	15	1	7	8	S19	S	D06	D
04-01-022	4			1			1	4	7	8	1	6	6	D10	D	A04	A
04-01-023	4			1			1	4	5	13	2	6	6	A06	A
04-01-024	4			1			1	4	7	1	2	7	99	A03	ZZ	D10	D
04-01-025	4			1			1	4	7	57	2	3	99	A78	A
04-01-026	4			1			1	4	7	5	1	7	99	A03	ZZ
04-01-027	4			1			1	4	7	1	2	7	8	R05	R	R07	R	A03	ZZ
04-01-028	4			1			1	4	7	12	2	6	6	A03	ZZ	D10	D
04-01-029	4			1			1	4	7	8	2	6	6	S06	S
04-01-030	4			1			1	4	7	16	1	6	6	N01	N	A04	A	D10	D	D02	D
04-01-031	4			1			1	4	7	1	2	7	99	A03	ZZ	R05	R	R02	R
04-01-032	4			1			1	4	5	54	1	7	8	F01	F	F02	F
04-01-033	4			1			1	4	5	21	1	6	6	D01	D	D09	D	D10	D
04-01-034	4			1			1	4	5	3	1	7	99	D11	D	A03	ZZ	A04	A
04-01-035	4			1			1	4	5	7	1	6	6	D01	D	A03	ZZ
04-01-036	4			1			1	4	5	12	2	7	99	D10	D	D99	D	D09	D
04-01-037	4			1			1	4	5	19	1	6	6	N01	N
04-01-038	4			1			1	4	5	65	1	2	99	R02	R
04-01-039	4			1			1	4	5	3	2	7	99	S04	S	S19	S
04-01-040	4			1			1	4	5	1	2	7	8	D11	D	D01	D	A16	A
04-01-041	4			1			1	4	7	36	1	2	99	H01	H	F02	F	F01	F
04-01-042	4			1			1	4	5	25	1	5	5	D01	D	A03	ZZ	N17	N	T03	T
04-01-043	4			1			1	4	7	36	1	5	5	N17	N	A04	A	A02	ZZ
04-01-044	4			1			1	4	7	80	1	5	5	HTA	K	N17	N	N01	N	K04	K
04-01-045	4			1			1	4	7	1	2	7	99	A03	ZZ	D11	D	D11	D
04-01-046	4			1			1	4	7	8	2	6	6	A03	ZZ
04-01-047	4			1			1	4	5	48	2	1	1	S19	S	S06	S
04-01-048	4			1			1	4	7	14	2	6	6	A03	ZZ
04-01-049	4			1			1	4	5	1	1	5	5	D89	D
04-01-050	4			1			1	4	7	36	2	7	99	L14	L	S19	S
04-01-051	4			1			1	4	5	21	1	6	6	D01	D	X07	X	X14	X
04-01-052	4			1			1	4	7	63	2	7	99	N17	N	A04	A
04-01-053	4			1			1	4	7	69	2	7	99	A06	A
04-01-054	4			1			1	4	5	57	2	7	99	R02	R	R05	R	D01	D
04-01-055	4			1			1	4	7	29	2	7	99	D11	D	D10	D	A04	A
04-01-056	4			1			1	4	5	61	1	7	99	L14	L	S04	S
04-01-057	4			1			1	4	7	69	1	7	99	A04	A	N01	N
04-01-058	4			1			1	4	5	60	2	2	99	L17	L	T02	T	T01	T	S19	S	S06	S
04-01-059	4			1			1	4	5	11	2	7	99	A04	A	R05	R	A03	ZZ
04-01-060	4			1			1	4	5	32	1	7	8	D19	D
04-01-061	4			1			1	4	7	32	2	7	99	P06	P	A03	ZZ	N01	N
04-01-062	4			1			1	4	7	5	1	7	99	A03	ZZ	A04	A	T03	T
04-01-063	4			1			1	4	7	18	1	6	6	N17	N
04-01-064	4			1			1	4	5	38	2	1	1	L03	L
04-01-065	4			1			1	4	5	8	1	7	99	A03	ZZ	D10	D	T03	T
04-01-066	4			1			1	4	5	7	2	7	99	A03	ZZ	D10	D	A04	A
04-01-067	4			1			1	4	7	80	1	7	99	D10	D	A04	A	A03	ZZ
04-01-068	4			1			1	4	5	45	1	4	99	L12	L	U07	U
04-01-069	4			1			1	4	7	18	2	6	6	D06	D	D10	D	A03	ZZ	A04	A
04-01-070	4			1			1	4	5	1	1	7	99	D11	D	D10	D	R05	R
04-01-071	4			1			1	4	5	60	2	7	99	U02	U	D01	D	D12	D
04-01-072	4			1			1	4	7	46	1	5	5	K04	K	A03	ZZ	A04	A
04-01-073	4			1			1	4	7	5	1	7	99	A03	ZZ	A04	A	S08	S	R05	R
04-01-074	4			1			1	4	5	2	1	7	99	A03	ZZ	T03	T	A04	A
04-01-075	4			1			1	4	5	13	1	6	6	N17	N	A03	ZZ	T03	T	N01	N	A02	ZZ
04-01-076	4			1			1	4	7	25	2	7	99	D01	D	D10	D	D89	D
04-01-077	4			1			1	4	7	5	1	7	99	D10	D	A02	ZZ	A03	ZZ
04-01-078	4			1			1	4	5	1	2	7	99	A03	ZZ	D10	D	A04	A
04-01-079	4			1			1	4	5	6	2	6	6	D09	D	A04	A	A03	ZZ	T03	T
04-01-080	4			1			1	4	5	52	1	7	8	R02	R	P06	P	N17	N
04-02-001	4			2			2	2	4	36	1	5	5	D11	D	A04	A	D10	D
04-02-002	4			2			2	2	4	39	2	7	8	N01	N	A03	ZZ	K04	K
04-02-003	4			2			2	2	4	42	1	5	5	R05	R	R02	R	A03	ZZ
04-02-004	4			2			2	2	4	3	2	7	99	A03	ZZ	R05	R	L01	L	T01	T
04-02-005	4			2			2	2	4	28	2	2	99	N01	N	D01	D	D10	D
04-02-006	4			2			2	2	4	46	1	5	5	D02	D	K04	K	A02	ZZ	N17	N
04-02-007	4			2			2	2	4	24	2	1	1	S19	S	D01	D	A03	ZZ
04-02-008	4			2			2	2	4	63	1	5	5	L03	L	D02	D	L18	L
04-02-009	4			2			2	2	4	39	2	1	1	N01	N	K04	K	N17	N
04-02-010	4			2			2	2	3	1	2	7	99	A03	ZZ	A04	A	T03	T
04-02-011	4			2			2	2	3	15	2	6	6	S04	S	L17	L	S13	S
04-02-012	4			2			2	2	3	40	1	5	5	D01	D	D10	D	D11	D	A04	A
04-02-013	4			2			2	2	3	46	1	5	5	D06	D	X14	X	A02	ZZ	D12	D	D89	D
04-02-014	4			2			2	2	3	2	1	7	99	S07	S	T03	T	A03	ZZ	A04	A
04-02-015	4			2			2	2	3	20	1	6	6	R05	R	A03	ZZ	R07	R
04-02-016	4			2			2	2	3	23	1	5	5	A03	ZZ	R05	R	T03	T	L18	L
04-02-017	4			2			2	2	3	28	2	6	6	A03	ZZ	N01	N	D10	D
04-02-018	4			2			2	2	4	2	2	7	99	A03	ZZ	R05	R	D01	D
04-02-019	4			2			2	2	3	41	1	3	99	A02	ZZ	D01	D	A03	ZZ	D10	D
04-02-020	4			2			2	2	3	58	1	5	5	S02	S	L14	L	A04	A
04-02-021	4			2			2	2	3	26	1	5	5	A03	ZZ	D02	D	R05	R	N17	N	N01	N
04-02-022	4			2			2	2	3	28	2	7	99	A03	ZZ	R21	R
04-02-023	4			2			2	2	3	57	1	5	5	R02	R	R05	R	D02	D
04-02-024	4			2			2	2	3	67	2	7	99	D12	D	H03	H	A02	ZZ	R05	R
04-02-025	4			2			2	2	4	63	1	7	8	N01	N	N17	N	T03	T	A04	A
04-02-026	4			2			2	2	3	5	1	7	99	A03	ZZ	D10	D	A02	ZZ
04-02-027	4			2			2	2	3	3	1	7	99	A03	ZZ	R02	R	R05	R
04-02-028	4			2			2	2	3	1	2	7	99	R05	R	A03	ZZ	D10	D
04-02-029	4			2			2	2	3	2	2	7	99	Y02	Y	Y99
04-02-030	4			2			2	2	3	41	1	5	5	A03	ZZ	L18	L	D11	D
04-02-031	4			2			2	2	3	1	2	7	99	R05	R	D11	D	D10	D
04-02-032	4			2			2	2	3	2	2	7	99	S06	S	S02	S
04-02-033	4			2			2	2	3	49	1	5	5	A03	ZZ	A02	ZZ	N01	N
04-02-034	4			2			2	2	3	43	1	5	5	S02	S	S06	S
04-02-035	4			2			2	2	3	4	1	7	99	D11	D	A04	A	D10	D
04-02-036	4			2			2	2	3	1	2	7	99	A03	ZZ	R05	R
04-02-037	4			2			2	2	3	22	2	6	6	A03	ZZ	R05	R	N01	N
04-02-038	4			2			2	2	3	1	2	7	99	A03	ZZ	R05	R
04-02-039	4			2			2	2	3	22	2	6	6	A03	ZZ	R05	R	N01	N
04-02-040	4			2			2	2	3	1	2	7	99	A03	ZZ	R05	R	D11	D
04-02-041	4			2			2	2	3	6	1	7	99	A03	ZZ	R05	R	N01	N
04-02-042	4			2			2	2	3	47	2	1	1	D02	D
04-02-043	4			2			2	2	3	1	2	7	99	A03	ZZ	R05	R	R07	R
04-02-044	4			2			2	2	3	41	1	5	5	A03	ZZ	N01	N	D01	D
04-02-045	4			2			2	2	3	39	1	5	5	D01	D	N17	N	D10	D
04-02-046	4			2			2	2	3	1	1	7	99	R05	R	A03	ZZ	R02	R
04-02-047	4			2			2	2	3	17	1	6	6	A04	A	T03	T	A03	ZZ
04-02-048	4			2			2	2	3	1	1	7	99	A04	A	A03	ZZ	T03	T
04-02-049	4			2			2	2	3	50	1	5	5	A03	ZZ	A02	ZZ	L18	L
04-02-050	4			2			2	2	3	43	2	1	1	A03	ZZ	R02	R	D01	D
04-02-051	4			2			2	2	3	1	1	7	99	A03	ZZ	R05	R
04-02-052	4			2			2	2	3	31	2	3	99	U01	U
04-02-053	4			2			2	2	3	40	1	1	1	N17	N	A03	ZZ	L14	L
04-02-054	4			2			2	2	3	1	2	7	99	R05	R	A03	ZZ
04-02-055	4			2			2	2	1	2	1	7	99	A03	ZZ	A02	ZZ	N07	N
04-03-001	4			2			3	2	4	8	2	6	6	A03	ZZ	T03	T	A04	A	R07	R	D10	D
04-03-002	4			2			3	2	1	23	1	5	5	A03	ZZ	A02	ZZ	A04	A	T08	T	A02	ZZ
04-03-003	4			2			3	2	1	2	2	7	99	A03	ZZ	D10	D	A04	A	T03	T
04-03-004	4			2			3	2	4	55	1	1	1	A03	ZZ	L09	L	T03	T
04-03-005	4			2			3	2	1	30	2	7	99	A03	ZZ	N01	N	D11	D
04-03-006	4			2			3	2	1	2	1	7	99	D10	D	A03	ZZ	D01	D
04-03-007	4			2			3	2	1	36	1	5	5	A03	ZZ	A02	ZZ	L20	L
04-03-008	4			2			3	2	1	2	2	7	99	A03	ZZ	R05	R	R02	R
04-03-009	4			2			3	2	1	2	1	7	99	R05	R	A04	A	T03	T
04-03-010	4			2			3	2	1	14	2	1	1	A03	ZZ	R05	R	R07	R
04-03-011	4			2			3	2	1	2	2	7	99	A03	ZZ	S08	S	D09	D
04-03-012	4			2			3	2	1	35	2	1	1	A01	A	A03	ZZ
04-03-013	4			2			3	2	1	1	1	7	99	A16	A	L18	L
04-03-014	4			2			3	2	1	38	2	7	99	A01	A	A03	ZZ	D11	D
04-03-015	4			2			3	2	4	33	1	5	5	N01	N	A03	ZZ	D10	D
04-03-016	4			2			3	2	4	30	2	7	99	D11	D	A03	ZZ	D02	D	L18	L	A04	A
04-03-017	4			2			3	2	1	4	1	7	99	A03	ZZ	S06	S	R05	R	T03	T
04-03-018	4			2			3	2	1	1	2	7	99	N07	N
04-03-019	4			2			3	2	1	1	1	7	99	D11	D	D09	D
04-03-020	4			2			3	2	4	29	2	1	1	D02	D	T03	T	A03	ZZ	R05	R
04-03-021	4			2			3	2	1	50	1	5	5	D10	D	T03	T	A04	A
04-03-022	4			2			3	2	1	48	1	5	5	A03	ZZ	D10	D	T03	T
04-03-023	4			2			3	2	4	6	1	6	6	A03	ZZ
04-03-024	4			2			3	2	1	2	1	7	99	A03	ZZ	D10	D
04-03-025	4			2			3	2	4	4	1	7	99	A03	ZZ	S08	S	A04	A	D01	D	D12	D
04-03-026	4			2			3	2	4	28	1	5	5	D02	D	T08	T	A04	A	D01	D
04-03-027	4			2			3	2	1	57	1	5	5	D10	D	T03	T	A04	A
04-03-028	4			2			3	2	4	3	1	7	99	D11	D	A03	ZZ	D01	D
04-03-029	4			2			3	2	1	29	1	5	5	R05	R	R02	R	A03	ZZ
04-03-030	4			2			3	2	4	14	2	6	6	R02	R	R05	R	A04	A
04-03-031	4			2			3	2	1	11	2	6	6	A03	ZZ	D11	D	T03	T	A04	A
04-03-032	4			2			3	2	1	28	1	5	5	D09	D	D10	D	D06	D	X05	X	A03	ZZ
04-03-033	4			2			3	2	1	30	2	7	99	A01	A	A03	ZZ	T03	T	A04	A	D08	D
04-03-034	4			2			3	2	4	11	2	7	8	D20	D	A03	ZZ	T08	T	R05	R	D83	D
04-03-035	4			2			3	2	4	38	2	7	99	R05	R	A03	ZZ	L03	L
04-03-036	4			2			3	2	4	1	1	7	99	A03	ZZ	R05	R
04-03-037	4			2			3	2	4	20	2	1	1	D10	D	A03	ZZ	D11	D
04-03-038	4			2			3	2	4	1	2	7	8	A03	ZZ	A04	A
04-03-039	4			2			3	2	1	22	1	5	5	L03	L
04-03-040	4			2			3	2	1	2	1	7	8	A03	ZZ	T03	T	A02	ZZ
04-03-041	4			2			3	2	1	17	1	5	5	A07	A	R02	R	P29	P
04-03-042	4			2			3	2	1	67	2	1	1	S19	S	S06	S
04-03-043	4			2			3	2	1	8	2	7	99	A86	A
04-03-044	4			2			3	2	1	11	2	6	6	D01	D	A03	ZZ
04-04-001	4			2			4	2	4	52	1	5	5	D06	D	X14	X
04-04-002	4			2			4	2	4	5	2	7	8	A03	ZZ			D20	D
04-04-003	4			2			4	2	4	38	1	5	5	L03	L	L14	L
04-04-004	4			2			4	2	4	2	2	7	8	A03	ZZ	R05	R
04-04-005	4			2			4	2	4	40	2	7	99	A03	ZZ	L18	L
04-04-006	4			2			4	2	4	3	2	7	8	A03	ZZ	R05	R	R07	R
04-04-007	4			2			4	2	4	65	2	1	1	R05	R	N17	N	N01	N	A03	ZZ
04-04-008	4			2			4	2	4	44	1	1	1	A03	ZZ	N01	N	D10	D	L18	L	N17	N
04-04-009	4			2			4	2	4	2	1	7	8	A03	ZZ	R05	R	R07	R	D11	D
04-04-010	4			2			4	2	4	28	1	5	5	D06	D
04-04-011	4			1			4	2	4	28	1	5	5	S06	S	S02	S
04-04-012	4			2			4	2	4	28	1	5	5	D06	D
04-04-013	4			2			4	2	4	30	2	1	1	L20	L	L16	L
04-04-014	4			2			4	2	4	45	2	1	1	D16	D
04-04-015	4			2			4	2	4	3	1	7	99	A03	ZZ	D10	D
04-04-016	4			2			4	2	4	16	1	5	5	A03	ZZ	R05	R	R07	R
04-04-017	4			2			4	2	4	3	2	7	99	A03	ZZ	D01	D
04-04-018	4			2			4	2	4	1	2	7	99	D11	D
04-04-019	4			2			4	2	4	8	1	7	99	A03	ZZ	D10	D
04-04-020	4			2			4	2	4	1	1	7	99	A03	ZZ	R05	R	D10	D
04-04-021	4			2			4	2	4	1	1	7	99	A03	ZZ	R05	R	R07	R	D11	D
04-04-022	4			2			4	2	4	13	1	7	8	A03	ZZ	D10	D	R05	R
04-04-023	4			2			4	2	4	53	2	1	1	R05	R	A11	A
04-05-001	4			1			5	2	3	23	2	2	99	A02	ZZ	N01	N
04-05-002	4			1			5	2	3	24	2	2	99	A03	ZZ
04-05-003	4			1			5	2	3	25	2	7	99	R05	R	L18	L	N01	N
04-05-004	4			1			5	2	3	1	1	7	99	R05	R	R07	R	A03	ZZ
04-05-005	4			1			5	2	3	29	1	5	5	D06	D	X08	X
04-05-006	4			1			5	2	3	14	1	6	6	A03	ZZ	D10	D	N01	N
04-05-007	4			1			5	2	3	36	1	5	5	A02	ZZ	N01	N	L18	L
04-05-008	4			1			5	2	3	7	2	7	99	P29	P	N01	N	D01	D
04-05-009	4			1			5	2	3	40	1	5	5	L20	L	L14	L	L09	L
04-05-010	4			1			5	2	7	17	2	6	6	T03	T	N01	N	D10	D	A02	ZZ
04-05-011	4			1			5	2	7	35	1	3	99	A03	ZZ	N01	N	R05	R	L20	L	D09	D
04-05-012	4			1			5	2	7	1	2	7	99	D01	D	A03	ZZ
04-05-013	4			1			5	2	7	10	1	6	6	D01	D	T03	T	A04	A	A03	ZZ
04-05-014	4			1			5	2	7	38	1	5	5	A03	ZZ	N01	N	L03	L	T03	T	A02	ZZ
04-05-015	4			1			5	2	7	3	1	7	99	D01	D	A03	ZZ	S07	S
04-05-016	4			1			5	2	7	59	1	5	5	L18	L	R05	R	N01	N	L03	L	R07	R	T03
04-05-017	4			1			5	2	7	3	2	7	99	N01	N	A04	A	R05	R	T03	T
04-05-018	4			1			5	2	7	26	1	2	99	A02	ZZ	L18	L	T03	T	N17	N	A04	A	A03	ZZ
04-05-019	4			1			5	2	7	1	2	7	99	D10	D	T03	T	D11	D	A04	A
04-05-020	4			1			5	2	3	4	2	7	99	A03	ZZ	R07	R	R05	R
04-05-021	4			1			5	2	3	6	1	6	6	N01	N	D10	D	A03	ZZ	T03	T
04-05-022	4			1			5	2	3	2	2	7	99	A03	ZZ
04-05-023	4			1			5	2	3	13	2	6	6	S19	S
04-05-024	4			1			5	2	3	10	1	6	6	N01	N	A03	ZZ	D01	D	N17	N	T03	T
04-05-025	4			1			5	2	3	23	1	2	99	R07	R
04-05-026	4			1			5	2	3	41	1	2	99	N01	N	N17	N	A02	ZZ	D01	D
04-05-027	4			1			5	2	3	5	2	7	99	A03	ZZ	D01	D
04-05-028	4			1			5	2	3	21	1	6	6	A03	ZZ	A04	A	T03	T
04-05-029	4			1			5	2	7	34	1	3	99	D19	D	N03	N	S06	S
04-05-030	4			1			5	2	7	1	2	7	99	A03	ZZ	L01	L	T03	T	S04	S
04-05-031	4			1			5	2	7	26	1	5	5	X19	X	X18	X
04-05-032	4			1			5	2	3	17	1	6	6	A03	ZZ
04-05-033	4			1			5	2	3	4	1	6	6	D10	D	A03	ZZ	N17	N
04-05-034	4			1			5	2	3	5	2	6	6	D11	D	D10	D	A04	A
04-05-035	4			1			5	2	3	10	1	6	6	D01	D	A02	ZZ	N01	N	D10	D	A04	A
04-05-036	4			1			5	2	7	14	1	6	6	N01	N	D10	D	T03	T	A04	A
04-05-037	4			1			5	2	3	4	1	7	99	A03	ZZ	A04	A
04-05-038	4			1			5	2	3	21	1	6	6	N17	N	N01	N	U01	U
04-05-039	4			1			5	2	3	34	2	7	99	R02	R	A02	ZZ	L20	L	N01	N	A04	A
04-05-040	4			1			5	2	3	3	2	7	99	D01	D	D11	D	A03	ZZ	D10	D	A04	A	T03
04-05-041	4			1			5	2	3	2	1	7	99	D11	D	T03	T	A04	A	D01	D	P06	P
04-05-042	4			1			5	2	3	2	2	7	99	D11	D
04-05-043	4			1			5	2	1	26	1	2	99	A11	A	N01	N	R02	R
04-05-044	4			1			5	2	1	51	1	2	99	L18	L	N01	N	X16	X	S02	S
04-05-045	4			1			5	2	7	1	2	7	99	R05	R	R07	R	D01	D
04-05-046	4			1			5	2	7	42	1	1	1	N01	N	L03	L	L14	L	D06	D	A04	A
04-05-047	4			1			5	2	3	42	1	2	99	S04	S	S19	S	X18	X
04-05-048	4			1			5	2	3	22	1	6	6	L17	L	S06	S
04-05-049	4			1			5	2	3	44	1	1	1	L18	L	N01	N
04-05-050	4			1			5	2	3	39	1	5	5	D11	D	D10	D	A04	A
04-05-051	4			1			5	2	7	34	1	5	5	D19	D
04-05-052	4			1			5	2	7	2	2	7	8	D11	D	A03	ZZ	A04	A
04-05-053	4			1			5	2	7	12	1	6	6	D01	D	T03	T	A02	ZZ
04-05-054	4			1			5	2	3	18	1	6	6	D09	D	N01	N	A03	ZZ	D10	D	L18	L
04-05-055	4			1			5	2	3	1	1	7	99	F02	F
04-05-056	4			1			5	2	7	58	1	1	1	R05	R	D11	D	D10	D	N01	N	A04	A
04-05-057	4			1			5	2	7	26	1	5	5	A02	ZZ	N01	N	T03	T	A04	A	D10	D
04-05-058	4			1			5	2	7	53	2	7	99	N01	N	T03	T	A02	ZZ
04-05-059	4			1			5	2	7	49	1	5	5	S06	S	S02	S
04-05-060	4			1			5	2	7	48	2	1	1	D06	D	L03	L	S02	S
04-05-061	4			1			5	2	3	34	1	5	5	A03	ZZ	N17	N	N01	N
04-05-062	4			1			5	2	7	18	1	6	6	N01	N	D01	D	A02	ZZ
04-05-063	4			1			5	2	3	17	1	6	6	D01	D	S06	S	R05	R
04-05-064	4			1			5	2	3	18	1	6	6	N01	N	A03	ZZ
04-05-065	4			1			5	2	3	2	2	7	99	N07	N	L01	L
04-05-066	4			1			5	2	3	56	2	7	99	L18	L	N01	N	A02	ZZ
04-05-067	4			1			5	2	3	65	1	5	5	D10	D	N01	N	L18	L	A02	ZZ
04-05-068	4			1			5	2	1	35	2	7	99	N01	N	N17	N
04-05-069	4			1			5	2	7	45	1	2	99	R02	R	N17	N	N01	N
04-05-070	4			1			5	2	7	38	1	5	5	X08	X
04-05-071	4			1			5	2	7	28	1	5	5	N17	N	X08	X	A03	ZZ
04-05-072	4			1			5	2	7	19	2	6	6	A02	ZZ	T03	T	A04	A
04-05-073	4			1			5	2	7	12	1	6	6	D01	D	T03	T	A02	ZZ
04-05-074	4			1			5	2	1	10	2	6	6	D01	D	A03	ZZ	D10	D	N01	N
04-05-075	4			1			5	2	1	9	1	6	6	N07	N
04-05-076	4			1			5	2	7	22	2	6	6	N01	N	A02	ZZ
04-05-077	4			1			5	2	7	24	2	6	6	A02	ZZ	N01	N	T03	T	L03	L	D12	D
04-05-078	4			1			5	2	7	10	1	6	6	N01	N	D10	D	D01	D	T03	T	A04	A
04-05-079	4			1			5	2	7	17	1	6	6	N01	N	A02	ZZ	D10	D
04-05-080	4			1			5	2	3	48	1	2	99	A02	ZZ	L20	L
04-05-081	4			1			5	2	1	1	1	7	99	S06	S	R05	R
04-05-082	4			1			5	2	7	9	2	6	6	L01	L
04-05-083	4			1			5	2	7	6	2	6	6	N07	N	A03	ZZ
04-05-084	4			1			5	2	7	42	1	5	5	N01	N	L20	L	A02	ZZ	A04	A
04-05-085	4			1			5	2	7	3	1	7	8	A03	ZZ
04-05-086	4			1			5	2	7	37	2	7	99	N01	N	N17	N	A02	ZZ	D01	D
04-05-087	4			1			5	2	7	20	1	5	5	D11	D	N17	N	D01	D	T03	T	A02	ZZ	N01	N
04-05-088	4			1			5	2	7	38	1	5	5	R05	R
04-05-089	4			1			5	2	7	24	1	5	5	N17	N	A02	ZZ	L20	L	A04	A	N01	N	D09	D
04-05-090	4			1			5	2	7	10	2	6	6	R05	R	D11	D	A04	A
04-05-091	4			1			5	2	7	38	2	5	5	N01	N	N17	N	A02	ZZ
04-05-092	4			1			5	2	7	23	1	5	5	D11	D	D10	D	N01	N
04-05-093	4			1			5	2	7	38	2	5	5	N01	N	N17	N	A02	ZZ	D01	D
04-05-095	4			1			5	2	7	37	2	7	99	L20	L	A03	ZZ	N01	N	L03	L
04-05-096	4			1			5	2	7	10	2	6	6	D10	D	D11	D	A03	ZZ	A04	A
04-05-097	4			1			5	2	7	11	2	6	6	R05	R	R02	R
04-05-098	4			1			5	2	7	27	1	6	6	X08	X	X16	X
04-05-099	4			1			5	2	7	33	1	5	5	A02	ZZ	L18	L	R05	R
04-05-100	4			1			5	2	7	48	1	2	99	L20	L	N01	N	N17	N	D06	D	A02	ZZ
04-06-001	4			1			6	2	3	1	2	7	99	R05	R	R02	R
04-06-002	4			1			6	2	3	65	1	7	8	K04	K	N17	N
04-06-003	4			1			6	2	3	5	2	7	99	A03	ZZ	R05	R
04-06-004	4			1			6	2	3	24	2	7	99	D09	D	A03	ZZ	R02	R
04-06-005	4			1			6	2	3	1	1	7	99	D11	D	A03	ZZ	R05	R
04-06-006	4			1			6	2	3	67	2	2	99	D11	D	T11	T	A04	A
04-06-007	4			1			6	2	3	1	2	7	99	A03	ZZ	R02	R	S08	S
04-06-008	4			1			6	2	3	3	2	7	99	A03	ZZ	R05	R
04-06-009	4			1			6	2	3	28	2	7	99	N17	N	R07	R
04-06-010	4			1			6	2	3	45	1	7	8	D02	D	N17	N	A04	A	A03	ZZ
04-06-011	4			1			6	2	3	13	2	6	6	A03	ZZ	R05	R	D01	D	T03	T
04-06-012	4			1			6	2	3	4	1	7	99	R05	R	A03	ZZ	D01	D	T03	T
04-06-013	4			1			6	2	3	11	2	6	6	R05	R	A03	ZZ	T03	T	A04	A
04-06-014	4			1			6	2	3	4	2	7	99	A03	ZZ
04-06-015	4			1			6	2	3	1	2	7	99	A03	ZZ	R05	R	R07	R
04-06-016	4			1			6	2	3	25	2	1	1	N17	N
04-06-017	4			1			6	2	3	55	1	2	99	L17	L	S06	S
04-06-018	4			1			6	2	3	30	1	5	5	R05	R	R02	R	A03	ZZ
04-06-019	4			1			6	2	3	78	2	1	1	D01	D	D11	D	R05	R
04-06-020	4			1			6	2	3	7	1	6	6	A03	ZZ	R05	R
04-06-021	4			1			6	2	3	1	1	7	99	A03	ZZ	R05	R	R07	R
04-06-022	4			1			6	2	3	4	1	7	99	A04	A	A03	ZZ	S08	S
04-06-023	4			1			6	2	3	75	1	1	1	R02	R	K07	K	A04	A
04-06-024	4			1			6	2	3	1	2	7	99	A03	ZZ	D20	D	D83	D
04-06-025	4			1			6	2	3	11	2	6	6	A02	ZZ	A03	ZZ
04-06-026	4			1			6	2	3	70	1	7	8	F05	F	L14	L
04-06-027	4			1			6	2	3	33	2	7	8	S19	S	N03	N
04-06-028	4			1			6	2	3	35	2	7	8	N01	N	F01	F	D01	D	S19	S
04-06-029	4			1			6	2	3	17	2	6	6	L02	L	A03	ZZ	S19	S
04-06-030	4			1			6	2	3	1	2	7	99	S06	S	R05	R	R07	R	D11	D
04-06-031	4			1			6	2	3	1	2	7	99	A03	ZZ	R05	R
04-06-032	4			1			6	2	3	17	2	6	6	A03	ZZ	D01	D	R07	R
04-06-033	4			1			6	2	3	28	2	7	8	A11	A
04-06-034	4			1			6	2	3	20	1	5	5	A03	ZZ	A02	ZZ
04-06-035	4			1			6	2	3	16	2	6	6	A03	ZZ			D01	D
04-06-036	4			1			6	2	3	1	2	7	99	R05	R	R02	R	A03	ZZ
04-06-037	4			1			6	2	3	41	1	1	1	D02	D	A03	ZZ
04-06-038	4			1			6	2	3	26	2	7	8	F01	F
04-06-039	4			1			6	2	3	22	2	7	8	S19	S	S06	S
04-06-040	4			1			6	2	3	50	1	5	5	A03	ZZ	N01	N	A04	A
04-06-041	4			1			6	2	3	1	1	7	99	R05	R	A03	ZZ	R07	R	D11	D
04-06-042	4			1			6	2	3	3	2	7	8	R05	R	R02	R	A03	ZZ	R07	R
04-06-043	4			1			6	2	3	5	1	7	99	R05	R	A03	ZZ	R07	R
04-06-044	4			1			6	2	3	1	2	7	99	R05	R	R07	R	A03	ZZ
04-06-045	4			1			6	2	3	1	1	7	99	A03	ZZ	R05	R	R02	R
04-06-046	4			1			6	2	3	4	2	7	99	R05	R	A03	ZZ
04-06-047	4			1			6	2	3	20	1	5	5	N01	N	L14	L	L03	L	R05	R
04-06-048	4			1			6	2	3	4	2	7	99	A03	ZZ	R05	R
04-06-049	4			1			6	2	3	4	2	7	99	A03	ZZ	D11	D	D01	D	R05	R
04-06-050	4			1			6	2	3	34	2	7	99	D01	D	D10	D
04-06-051	4			1			6	2	3	76	1	1	1	D01	D	A03	ZZ	L14	L	R05	R
04-06-052	4			1			6	2	3	1	2	7	99	A03	ZZ	D10	D	D01	D
04-06-053	4			1			6	2	3	1	1	7	99	R05	R	A03	ZZ
04-06-054	4			1			6	2	3	32	2	1	1	D01	D
04-06-055	4			1			6	2	3	3	1	7	99	A03	ZZ	R05	R	D10	D	T03	T
04-06-056	4			1			6	2	3	5	1	7	99	A03	ZZ	R05	R	R07	R
04-06-057	4			1			6	2	3	1	1	7	99	R05	R	D01	D	D12	D
04-06-058	4			1			6	2	3	1	2	7	99	R05	R	R07	R	A03	ZZ
04-06-059	4			1			6	2	3	10	1	6	6	D10	D	A03	ZZ	T03	T	D01	D
04-06-060	4			1			6	2	3	5	1	7	99	A03	ZZ	R05	R	A04	A
04-06-061	4			1			6	2	3	38	2	7	99	A03	ZZ	L18	L	N17	N
04-06-062	4			1			6	2	4	1	2	7	99	A03	ZZ	R05	R	D01	D
04-06-063	4			1			6	2	3	2	1	7	99	A03	ZZ	R05	R
04-06-064	4			1			6	2	3	2	1	7	8	D11	D	A04	A
04-06-065	4			1			6	2	3	1	1	7	99	R05	R
04-06-066	4			1			6	2	3	24	2	1	1	S19	S
04-06-067	4			1			6	2	3	1	1	7	99	A03	ZZ	D01	D	R05	R	R07	R
04-06-068	4			1			6	2	3	22	2	1	1	S19	S
04-06-069	4			1			6	2	3	1	1	7	99	A03	ZZ	R07	R	R05	R
04-06-070	4			1			6	2	3	43	1	7	99	S19	S
04-06-071	4			1			6	2	3	20	2	6	6	N01	N	L03	L	D01	D	L14	L
04-06-072	4			1			6	2	3	60	1	1	1	N17	N	A04	A	D11	D	D10	D	A03	ZZ
04-06-073	4			1			6	2	3	4	1	7	99	A03	ZZ
04-06-074	4			1			6	2	3	1	2	7	99	R05	R	R07	R	A03	ZZ
04-07-001	4			2			7	2	1	1	1	7	99	A03	ZZ	R05	R	R07	R
04-07-002	4			2			7	2	1	20	2	6	6	L17	L	S19	S
04-07-003	4			2			7	2	1	3	2	7	8	D01	D
04-07-004	4			2			7	2	1	1	2	7	99	A03	ZZ	R07	R	A04	A
04-07-005	4			2			7	2	1	2	1	7	99	A03	ZZ	D01	D
04-07-006	4			2			7	2	1	8	2	7	99	A03	ZZ	D01	D
04-07-007	4			2			7	2	1	1	1	7	99	A03	ZZ	A04	A
04-07-008	4			2			7	2	1	2	1	7	8	D11	D	A04	A	T03	T	D10	D
04-07-009	4			2			7	2	1	1	2	7	8	A03	ZZ	T03	T	A04	A
04-07-010	4			2			7	2	1	18	2	1	1	D06	D	L20	L
04-07-011	4			2			7	2	1	2	1	7	8	A03	ZZ	R07	R
04-07-012	4			2			7	2	1	1	2	7	8	A03	ZZ	R05	R	R07	R
04-07-013	4			2			7	2	1	7	2	7	8	A03	ZZ
04-07-014	4			2			7	2	1	28	2	2	99	A03	ZZ
04-07-015	4			2			7	2	1	2	1	7	99	A03	ZZ	D10	D
04-07-016	4			2			7	2	1	30	1	1	1	A03	ZZ	D10	D	A04	A
04-07-017	4			2			7	2	1	2	2	7	8	A03	ZZ
04-07-018	4			2			7	2	1	33	2	2	99	A03	ZZ	N01	N	T03	T
04-07-019	4			2			7	2	1	1	2	7	99	K07	K	A03	ZZ
04-07-020	4			2			7	2	1	22	2	1	1	A03	ZZ	L18	L	N01	N
04-07-021	4			2			7	2	1	23	1	5	5	A04	A	D10	D
04-07-022	4			2			7	2	1	1	2	7	99	A03	ZZ
04-07-023	4			2			7	2	1	22	2	7	8	A03	ZZ	R05	R	R07	R
04-07-024	4			2			7	2	1	1	2	7	99	A03	ZZ	R05	R	R07	R
04-07-025	4			2			7	2	1	2	1	7	8	A03	ZZ	D01	D
04-07-026	4			2			7	2	1	4	2	7	8	A03	ZZ	T03	T	A04	A
04-08-001	4			1			8	3	7	3	1	7	8	A11	A	A03	ZZ	A04	A
04-08-002	4			1			8	3	7	1	2	7	8	D89	D
04-08-003	4			1			8	3	7	51	2	1	1	S19	S
04-08-004	4			1			8	3	7	4	2	7	8	D11	D	D10	D	A03	ZZ
04-08-005	4			1			8	3	7	19	1	5	5	S08	S	A03	ZZ	A04	A
04-08-006	4			1			8	3	7	40	1	1	1	D06	D	X08	X	D24	D
04-08-007	4			1			8	3	7	46	2	7	99	L03	L	L86	L
04-08-008	4			1			8	3	7	21	2	6	6	D01	D	A03	ZZ	N01	N
04-08-009	4			1			8	3	7	22	2	1	1	S06	S	S97	S
04-08-010	4			1			8	3	7	42	2	7	99	D01	D	N17	N
04-08-011	4			1			8	3	7	50	1	1	1	X07	X
04-08-012	4			1			8	3	7	48	2	7	99	L03	L	L86	L
04-08-013	4			1			8	3	7	29	2	7	8	Y02	Y
04-08-014	4			1			8	3	7	9	1	6	6	A03	ZZ	D01	D	N01	N
04-08-015	4			1			8	3	7	3	2	7	8	A03	ZZ
04-08-016	4			1			8	3	7	12	2	6	6	D12	D
04-08-017	4			1			8	3	7	1	2	7	8	H70	H
04-08-018	4			1			8	3	7	1	2	7	8	A03	ZZ	R05	R	D11	D
04-08-019	4			1			8	3	7	27	1	7	8	N01	N	A03	ZZ	A02	ZZ
04-08-020	4			1			8	3	7	20	2	7	99	U72	U
04-08-021	4			1			8	3	7	40	1	7	8	D24	D
04-08-022	4			1			8	3	7	3	1	7	8	A03	ZZ	A04	A	D01	D
04-08-023	4			1			8	3	7	9	2	6	6	R06	R	D19	D	A03	ZZ
04-08-024	4			1			8	3	7	21	2	7	99	S13	S
04-08-025	4			1			8	3	7	34	2	7	99	S06	S
04-08-026	4			1			8	3	7	4	1	7	8	A03	ZZ	A04	A	D10	D
04-08-027	4			1			8	3	7	3	2	7	8	A03	ZZ	A04	A
04-08-028	4			1			8	3	7	30	1	7	99	D06	D	X14	X
04-08-029	4			1			8	3	7	54	2	1	1	D89	D
04-09-001	4			2			9	3	1	35	2	7	99	S02	S	S06	S
04-09-002	4			2			9	3	7	31	1	5	5	S06	S
04-09-003	4			2			9	3	7	2	1	7	99	A03	ZZ	D10	D	R05	R
04-09-004	4			2			9	3	1	5	2	6	6	A03	ZZ	D01	D	R05	R
04-09-005	4			2			9	3	7	1	2	7	99	R05	R	R07	R
04-09-006	4			2			9	3	7	2	1	7	99	S19	S
04-09-007	4			2			9	3	1	10	2	7	99	N01	N	A03	ZZ	D11	D
04-09-008	4			2			9	3	7	52	2	7	99	A03	ZZ	N01	N	A02	ZZ	L18	L
04-09-009	4			2			9	3	1	19	1	6	6	D01	D	N01	N	R05	R
04-09-010	4			2			9	3	7	34	2	7	99	L03	L
04-09-011	4			2			9	3	1	14	1	6	6	D01	D
04-09-012	4			2			9	3	1	5	2	7	99	A03	ZZ
04-09-013	4			2			9	3	7	30	1	5	5	A03	ZZ	N01	N	N17	N	R05	R
04-09-014	4			2			9	3	7	17	2	6	6	A03	ZZ	D09	D	D10	D	D01	D
04-09-015	4			2			9	3	1	13	2	6	6	A03	ZZ	L18	L
04-09-016	4			2			9	3	7	20	1	5	5	D01	D	D16	D
04-09-017	4			2			9	3	1	3	2	7	99	S06	S	A03	ZZ	R05	R	R07	R
04-09-018	4			2			9	3	1	28	1	5	5	N01	N	D02	D
04-09-019	4			2			9	3	7	1	2	7	8	R05	R	R07	R
04-09-020	4			2			9	3	1	1	2	7	99	D11	D	R05	R	D10	D
04-09-021	4			2			9	3	1	37	1	5	5	D16	D
04-09-022	4			2			9	3	7	1	2	7	99	D01	D	D10	D
04-09-023	4			2			9	3	1	38	2	7	8	D10	D	D11	D
04-10-001	4			1			10	3	4	8	2	6	6	A03	ZZ	N01	N
04-10-002	4			1			10	3	4	36	2	7	99	D01	D	D02	D	T03	T
04-10-003	4			1			10	3	4	3	1	7	99	R05	R	A03	ZZ
04-10-004	4			1			10	3	4	36	2	7	99	D06	D	U06	U	U72	U
04-10-005	4			1			10	3	4	16	2	6	6	A03	ZZ			L18	L
04-10-006	4			1			10	3	4	22	1	5	5	X02	X	X14	X	D01	D	X07	X
04-10-007	4			1			10	3	4	6	1	6	6	D10	D	N01	N	A03	ZZ
04-10-008	4			1			10	3	4	12	1	6	6	A03	ZZ	N01	N	D01	D
04-10-009	4			1			10	3	4	30	1	5	5	N01	N	A03	ZZ	R05	R	L18	L
04-10-010	4			1			10	3	7	29	1	5	5	N01	N	A02	ZZ
04-10-011	4			1			10	3	4	30	1	5	5	X07	X	D01	D
04-10-012	4			1			10	3	4	6	2	6	6	N01	N	D01	D	A03	ZZ
04-10-013	4			1			10	3	4	8	2	6	6	P29	P	A03	ZZ	D05	D
04-10-014	4			1			10	3	4	30	1	5	5	D02	D	N01	N	A02	ZZ
04-10-015	4			1			10	3	4	13	1	6	6	A03	ZZ	D10	D	N01	N
04-10-016	4			1			10	3	4	38	1	5	5	D83	D	A03	ZZ	R05	R	D20	D
04-10-017	4			1			10	3	4	30	1	5	5	X02	X
04-10-018	4			1			10	3	4	12	2	6	6	A03	ZZ	D01	D	N01	N
04-10-019	4			1			10	3	4	4	2	7	8	D10	D	D01	D	R05	R	A03	ZZ
04-10-020	4			1			10	3	4	4	2	7	8	T03	T	D01	D	A03	ZZ
04-10-021	4			1			10	3	4	21	1	5	5	N01	N	D10	D	L03	L	D01	D	X02	X
04-10-022	4			1			10	3	4	1	2	7	8	A03	ZZ	R07	R	R05	R
04-10-023	4			1			10	3	4	24	2	7	99	A02	ZZ	D21	D	R21	R
04-10-024	4			1			10	3	4	20	1	5	5	D01	D	N01	N	D10	D	A02	ZZ
04-10-025	4			1			10	3	4	26	2	7	8	D01	D	L18	L	A03	ZZ
04-10-026	4			1			10	3	4	4	1	7	8	A03	ZZ	R05	R	D01	D
04-10-027	4			1			10	3	4	2	1	7	8	R05	R	A03	ZZ	D01	D
04-10-028	4			1			10	3	4	4	2	7	8	H01	H	R07	R	A03	ZZ
04-10-029	4			1			10	3	4	1	1	7	8	R05	R	A03	ZZ	R07	R
04-10-030	4			1			10	3	4	45	2	7	99	A03	ZZ	L18	L	N01	N	D01	D
04-10-031	4			1			10	3	4	33	2	7	99	A02	ZZ	R05	R	D96	D	T03	T
04-10-032	4			1			10	3	4	19	2	6	6	S19	S	N17	N	N03	N
04-10-033	4			1			10	3	4	2	1	7	99	D11	D	A03	ZZ
04-10-034	4			1			10	3	4	20	1	5	5	D19	D
04-10-035	4			1			10	3	4	1	1	7	8	A03	ZZ	R05	R	R07	R
04-10-036	4			1			10	3	4	9	1	6	6	D01	D	N01	N
04-10-037	4			1			10	3	4	36	2	7	99	U01	U	U72	U
04-10-038	4			1			10	3	4	5	1	7	99	A03	ZZ	D01	D	R07	R
04-10-039	4			1			10	3	4	24	1	5	5	A02	ZZ	N17	N	L18	L	N01	N	D10	D
04-10-040	4			1			10	3	4	13	1	6	6	D10	D	N01	N	N17	N	A02	ZZ
04-10-041	4			1			10	3	4	17	2	6	6	S19	S	L17	L
04-10-042	4			1			10	3	4	12	2	6	6	N01	N	A03	ZZ	D01	D	D09	D	T03	T
04-10-043	4			1			10	3	4	34	2	7	99	D04	D
04-10-044	4			1			10	3	4	33	1	5	5	A02	ZZ	L18	L	D11	D
04-10-045	4			1			10	3	4	32	2	7	99	R05	R	A11	A	N01	N	L03	L
04-10-046	4			1			10	3	4	8	1	6	6	D01	D	R05	R	R07	R	A03	ZZ	D10	D
04-10-047	4			1			10	3	4	21	1	5	5	D11	D	D01	D	D16	D
04-10-048	4			1			10	3	4	35	2	7	99	D06	D	L03	L
04-10-049	4			1			10	3	4	3	1	7	8	D10	D	A03	ZZ	T03	T
04-10-050	4			1			10	3	4	8	1	6	6	A03	ZZ	R05	R	D01	D
04-10-051	4			1			10	3	4	9	2	6	6	D06	D	D89	D
04-10-052	4			1			10	3	4	14	2	6	6	N01	N	A03	ZZ	L18	L
04-10-053	4			1			10	3	4	1	2	7	99	R05	R	A03	ZZ	R07	R
04-10-054	4			1			10	3	4	6	2	6	6	D01	D	A02	ZZ	R05	R
04-10-055	4			1			10	3	4	2	2	7	99	A03	ZZ	R05	R			R07	R
04-10-056	4			1			10	3	4	2	2	7	8	A09	A	A02	ZZ	R05	R
04-10-057	4			1			10	3	4	54	1	5	5	A02	ZZ	R05	R	L03	L
04-10-058	4			1			10	3	4	33	1	5	5	D06	D	X08	X	A02	ZZ	N17	N	N01	N
04-10-059	4			1			10	3	4	35	1	5	5	L03	L	A02	ZZ	N01	N
04-10-060	4			1			10	3	4	2	1	7	99	D11	D	R05	R	S06	S
04-10-061	4			1			10	3	4	35	1	7	99	D06	D	S06	S	N01	N
04-10-062	4			1			10	3	4	15	1	6	6	N01	N	A02	ZZ	D01	D
04-10-063	4			1			10	3	4	9	1	6	6	D10	D	A03	ZZ	N01	N	U01	U
04-10-064	4			1			10	3	4	2	2	7	99	D10	D	R05	R	R07	R	A03	ZZ
04-10-065	4			1			10	3	4	1	1	7	99	A03	ZZ	R05	R
04-10-066	4			1			10	3	4	29	1	5	5	X19	X
04-10-067	4			1			10	3	4	31	1	5	5	S02	S
04-10-068	4			1			10	3	4	40	1	5	5	D11	D	D11	D	A03	ZZ	N01	N
04-10-069	4			1			10	3	4	47	1	5	5	L18	L	A03	ZZ	N17	N	N01	N
04-10-070	4			1			10	3	4	37	1	5	5	F02	F	F01	F
04-10-071	4			1			10	3	4	2	2	7	8	R05	R	D01	D	A03	ZZ	T03	T
04-10-072	4			1			10	3	4	26	2	7	99	D11	D	D04	D	D01	D	D16	D
04-10-073	4			1			10	3	4	1	1	7	99	R05	R	A03	ZZ			R07	R
04-10-074	4			1			10	3	4	3	1	7	99	R05	R	A03	ZZ
04-10-075	4			1			10	3	4	17	2	6	6	D01	D	D91	D
04-10-076	4			1			10	3	4	12	1	6	6	L17	L	S19	S	S06	S
04-10-077	4			1			10	3	4	40	2	1	1	D89	D
04-10-078	4			1			10	3	4	13	1	6	6	L17	L	S19	S	S06	S
04-10-079	4			1			10	3	4	26	2	6	6	A02	ZZ	R05	R	R07	R	D09	D
04-10-080	4			1			10	3	4	15	1	6	6	N01	N	N17	N	A02	ZZ
04-10-081	4			1			10	3	4	8	1	6	6	R05	R	R02	R	A03	ZZ	D01	D	A02	ZZ
04-10-082	4			1			10	3	4	36	1	5	5	N01	N	A02	ZZ	L18	L
04-11-001	4			1			11	3	4	41	2	1	1	S02	S	S06	S	S96	S
04-11-002	4			1			11	3	4	30	1	5	5	D02	D	D10	D	T03	T
04-11-003	4			1			11	3	4	24	2	7	99	U01	U	D01	D
04-11-004	4			1			11	3	4	20	2	7	99	A03	ZZ	R05	R	R02	R	A01	A	S05	S
04-11-005	4			1			11	3	4	15	2	6	6	A03	ZZ	D10	D	N01	N
04-11-006	4			1			11	3	4	10	2	6	6	A03	ZZ	D01	D	A04	A	D16	D
04-11-007	4			1			11	3	4	16	2	6	6	F01	F	F02	F	F13	F	F03	F
04-11-008	4			1			11	3	4	24	2	6	6	S02	S
04-11-009	4			1			11	3	4	32	1	5	5	D01	D	D11	D
04-11-010	4			1			11	3	5	19	2	6	6	R05	R	A09	A	A03	ZZ
04-11-011	4			1			11	3	5	53	2	7	99	L02	L	A04	A	A03	ZZ
04-11-012	4			1			11	3	5	37	2	7	99	N17	N	N01	N	A03	ZZ
04-11-013	4			1			11	3	4	39	1	2	99	N17	N	A04	A	N01	N	A03	ZZ
04-11-014	4			1			11	3	5	43	2	7	99	A03	ZZ	N01	N	T03	T
04-11-015	4			1			11	3	5	48	2	1	1	D19	D	S04	S
04-11-016	4			1			11	3	5	18	1	6	6	D06	D	X14	X
04-11-017	4			1			11	3	5	7	2	6	6	A03	ZZ	T03	T	A04	A
04-11-018	4			1			11	3	5	18	1	6	6	D01	D	A03	ZZ	T03	T
04-11-019	4			1			11	3	5	56	2	7	99	R05	R	R07	R	A03	ZZ
04-11-020	4			1			11	3	5	35	2	7	99	N01	N	A03	ZZ	D09	D
04-11-021	4			1			11	3	4	14	1	6	6	A03	ZZ	N01	N	R07	R	R07	R	R05	R
04-11-022	4			1			11	3	5	32	2	7	99	D11	D	D01	D	A03	ZZ
04-11-023	4			1			11	3	5	39	2	7	99	S06	S	S02	S	S21	S
04-11-024	4			1			11	3	5	40	2	7	99	U72	U	U01	U
04-11-025	4			1			11	3	4	50	1	5	5	A03	ZZ	D10	D	D11	D	D11	D	A04	A
04-11-026	4			1			11	3	4	20	1	5	5	D01	D	D10	D	A03	ZZ
04-11-027	4			1			11	3	5	46	2	7	99	D11	D	D01	D	A03	ZZ
04-11-028	4			1			11	3	5	19	2	6	6	T03	T	A02	ZZ	N01	N
04-11-029	4			1			11	3	4	34	1	5	5	D19	D
04-11-030	4			1			11	3	4	32	1	5	5	R21	R
04-11-031	4			1			11	3	4	27	1	5	5	D06	D	U01	U	U02	U
04-11-032	4			1			11	3	4	77	1	7	8	A04	A	N17	N
04-11-033	4			1			11	3	4	38	1	5	5	D01	D	D12	D
04-11-034	4			1			11	3	4	32	2	7	99	H70	H
04-11-035	4			1			11	3	4	25	1	5	5	D10	D	A04	A
04-11-036	4			1			11	3	5	38	2	1	1	A03	ZZ	D96	D	N17	N	N01	N	T03	T
04-11-037	4			1			11	3	5	42	2	7	99	S06	S	S02	S
04-11-038	4			1			11	3	4	47	2	1	1	D16	D	D04	D
04-11-039	4			1			11	3	5	34	1	5	5	D01	D	X14	X	U01	U
04-11-040	4			1			11	3	4	14	2	6	6	N01	N
04-11-041	4			1			11	3	5	29	1	5	5	R05	R	A03	ZZ	R07	R	T03	T	R02	R
04-11-042	4			1			11	3	5	18	2	7	99	L14	L	S04	S	A03	ZZ
04-11-043	4			1			11	3	4	5	2	7	99	D11	D	D10	D
04-11-044	4			1			11	3	5	35	2	1	1	A03	ZZ	N01	N	A04	A
04-11-045	4			1			11	3	4	28	1	5	5	N17	N	T03	T
04-11-046	4			1			11	3	4	43	2	7	99	A03	ZZ	N01	N	L20	L
04-11-047	4			1			11	3	4	16	1	6	6	D06	D
04-11-048	4			1			11	3	5	38	2	7	99	D04	D	D99	D	D16	D
04-11-049	4			1			11	3	4	46	2	7	99	D01	D	D11	D	D09	D
04-11-050	4			1			11	3	4	24	1	5	5	R02	R	R05	R
04-11-051	4			1			11	3	4	40	1	5	5	N01	N	A03	ZZ	N17	N	A04	A
04-11-052	4			1			11	3	4	16	1	6	6	D06	D	L03	L	X08	X
04-11-053	4			1			11	3	4	36	1	5	5	X08	X	N01	N
04-11-054	4			1			11	3	4	28	1	5	5	N01	N	A03	ZZ	L20	L
04-11-055	4			1			11	3	4	13	1	6	6	N01	N	A04	A	A03	ZZ
04-11-056	4			1			11	3	4	48	2	7	99	N01	N	D01	D
04-11-057	4			1			11	3	4	45	1	7	8	A03	ZZ	N01	N	L03	L
04-11-058	4			1			11	3	4	9	2	6	6	A03	ZZ	D01	D	D10	D
04-11-059	4			1			11	3	4	16	2	6	6	A03	ZZ	D01	D	D10	D
04-11-060	4			1			11	3	4	15	2	6	6	A03	ZZ	D01	D	D10	D
04-11-061	4			1			11	3	4	27	1	5	5	T03	T	D10	D	N17	N
04-13-001	4			2			13	1	1	3	1	7	8	A03	ZZ	D01	D	A04	A
04-13-002	4			2			13	1	1	1	1	7	99	A03	ZZ	R05	R	D10	D
04-13-003	4			2			13	1	1	44	1	5	5	S19	S	N17	N
04-13-004	4			2			13	1	1	2	2	7	99	A03	ZZ	A04	A
04-13-005	4			2			13	1	1	40	2	7	99	N01	N	T03	T	N17	N
04-13-006	4			2			13	1	1	28	2	7	99	S06	S	S02	S
04-13-007	4			2			13	1	1	31	2	1	1	S02	S	S04	S
04-13-008	4			2			13	1	1	28	2	1	1	A03	ZZ	D01	D	D10	D
04-13-009	4			2			13	1	1	41	2	7	99	A03	ZZ	N17	N	A04	A
04-13-010	4			2			13	1	1	48	1	5	5	L18	L	D19	D	A03	ZZ
04-13-011	4			2			13	1	1	40	2	7	99	A03	ZZ	T03	T	R02	R
04-13-012	4			2			13	1	1	50	1	5	5	D01	D	D10	D	A04	A
04-13-013	4			2			13	1	1	1	1	7	99	A03	ZZ	R05	R	D01	D
04-13-014	4			2			13	1	1	3	2	7	99	D01	D	D11	D	A03	ZZ
04-14-001	4			1			14	1	1	25	2	7	99	F02	F	A03	ZZ	R05	R	F01	F	D96	D
04-14-002	4			1			14	1	1	50	1	7	99	A03	ZZ	D10	D	D11	D
04-14-003	4			1			14	1	1	63	2	7	99	S04	S	R02	R	D12	D
04-14-004	4			1			14	1	1	63	2	7	99	D11	D	D10	D	A03	ZZ
04-14-005	4			1			14	1	1	1	2	7	99	D11	D	A03	ZZ	A04	A
04-14-006	4			1			14	1	1	2	1	7	99	A02	ZZ	R05	R	A03	ZZ
04-14-007	4			1			14	1	1	3	1	7	99	D10	D	A04	A	A03	ZZ
04-14-008	4			1			14	1	1	55	2	3	99	A03	ZZ	R05	R	R07	R
04-14-009	4			1			14	1	1	1	2	7	99	A03	ZZ	R05	R	R07	R
04-14-010	4			1			14	1	1	42	2	7	99	L20	L	L03	L	A04	A
04-14-011	4			1			14	1	1	23	2	7	99	A03	ZZ	N01	N	A02	ZZ
04-14-012	4			1			14	1	1	21	2	7	99	H01	H
04-14-013	4			1			14	1	1	35	1	2	99	R05	R	N17	N	D12	D
04-14-014	4			1			14	1	1	1	2	7	99	H01	H
04-14-015	4			1			14	1	1	35	1	5	5	A02	ZZ	A03	ZZ	A04	A
04-14-016	4			1			14	1	1	23	2	7	99	R05	R	R07	R	R07	R
04-14-017	4			1			14	1	1	3	1	7	99	A03	ZZ	R05	R	A04	A
04-14-018	4			1			14	1	1	1	1	7	99	D11	D	D10	D	D01	D
04-14-019	4			1			14	1	1	23	1	1	1	D01	D	D11	D
04-14-020	4			1			14	1	1	28	1	2	99	A02	ZZ	A04	A	T03	T
04-14-021	4			1			14	1	1	20	1	7	8	N01	N	R05	R	A04	A
04-14-022	4			1			14	1	1	18	2	6	6	N01	N	A03	ZZ	A04	A
04-14-023	4			1			14	1	1	1	2	7	99	R05	R
04-14-024	4			1			14	1	1	37	2	7	99	R02	R	R05	R	A02	ZZ
04-14-025	4			1			14	1	1	13	2	6	6	D01	D	A03	ZZ	A04	A
04-14-026	4			1			14	1	1	9	2	6	6	N01	N	R05	R	R07	R
04-14-027	4			1			14	1	1	68	1	7	99	R05	R	N01	N	R07	R
04-14-028	4			1			14	1	1	5	1	7	99	R05	R	R07	R	N01	N
04-14-029	4			1			14	1	1	11	2	6	6	N01	N	A03	ZZ	A02	ZZ
04-14-030	4			1			14	1	1	13	1	6	6	A04	A	D10	D	A03	ZZ
04-14-031	4			1			14	1	1	4	2	7	99	A03	ZZ	N01	N	R07	R
04-14-032	4			1			14	1	1	21	1	2	99	L03	L	L18	L	A02	ZZ
04-14-033	4			1			14	1	1	11	2	6	6	N01	N	A04	A	R02	R
04-14-034	4			1			14	1	1	3	1	7	99	D01	D	D11	D	R07	R
04-14-035	4			1			14	1	1	2	1	7	99	T03	T	A04	A	D11	D
04-14-036	4			1			14	1	1	6	2	6	6	R05	R	A03	ZZ	R07	R
04-14-037	4			1			14	1	1	46	2	3	99	U06	U
04-14-038	4			1			14	1	1	6	1	6	6	A03	ZZ	D01	D	A02	ZZ
04-14-039	4			1			14	1	1	31	2	7	99	K04	K	D03	D
04-14-040	4			1			14	1	1	45	2	7	8	R02	R	R05	R	A11	A
04-14-041	4			1			14	1	1	24	1	5	5	A02	ZZ	A04	A	T03	T
04-14-042	4			1			14	1	1	25	2	7	99	A02	ZZ
04-14-043	4			1			14	1	1	20	2	7	99	S04	S	L17	L
04-14-044	4			1			14	1	1	31	1	1	1	D01	D	A04	A	N17	N
04-14-045	4			1			14	1	1	5	2	7	99	A02	ZZ	R05	R	R07	R
04-14-046	4			1			14	1	1	26	1	2	99	T03	T	A02	ZZ	S19	S
04-14-047	4			1			14	1	1	3	1	7	99	A04	A	R05	R	A03	ZZ
04-14-048	4			1			14	1	1	22	1	2	99	S06	S	S02	S	L03	L
04-14-049	4			1			14	1	1	5	1	7	99	D10	D	R05	R	R07	R
04-14-050	4			1			14	1	1	23	2	7	99	R05	R	A04	A	A02	ZZ
04-14-051	4			1			14	1	1	5	2	7	99	R05	R	A03	ZZ	D01	D
04-14-052	4			1			14	1	1	21	1	4	99	R05	R	A02	ZZ	T03	T
04-14-053	4			1			14	1	1	65	2	7	99	L03	L	D12	D
04-14-054	4			1			14	1	1	11	1	6	6	L12	L	S14	S
04-14-055	4			1			14	1	1	14	1	6	6	A02	ZZ	A04	A
04-14-056	4			1			14	1	1	3	1	7	99	A03	ZZ	D01	D
04-14-057	4			1			14	1	1	28	2	7	99	L17	L
04-14-058	4			1			14	1	1	8	1	6	6	A03	ZZ	N01	N	T03	T
04-14-059	4			1			14	1	1	38	1	2	99	R07	R	R07	R
04-14-060	4			1			14	1	1	37	1	2	99	R05	R	N01	N	L18	L
04-14-061	4			1			14	1	1	36	1	2	99	R05	R	A04	A	N01	N
04-14-062	4			1			14	1	1	1	2	7	99	S07	S	H01	H	H70	H
04-14-063	4			1			14	1	1	25	2	7	99	D20	D	S19	S
04-14-064	4			1			14	1	1	28	1	2	99	L17	L	S13	S
04-14-065	4			1			14	1	1	29	2	7	99	S06	S	S02	S	A02	ZZ
04-14-066	4			1			14	1	1	29	2	7	99	A03	ZZ	T03	T	A04	A
04-14-067	4			1			14	1	1	8	2	6	6	S07	S
04-14-068	4			1			14	1	1	16	2	6	6	T08	T	R05	R	A04	A
04-14-069	4			1			14	1	1	2	2	7	99	S07	S	S02	S
04-14-070	4			1			14	1	1	2	1	7	99	A03	ZZ	T03	T	R07	R
04-14-071	4			1			14	1	1	1	1	7	99	A03	ZZ	R07	R	R05	R
04-14-072	4			1			14	1	1	40	2	7	99	N01	N
04-14-073	4			1			14	1	1	7	1	6	6	A03	ZZ	D83	D	D01	D	D20	D
04-14-074	4			1			14	1	1	29	2	7	99	N17	N
04-14-075	4			1			14	1	1	4	2	7	99	L09	L	S19	S
04-14-076	4			1			14	1	1	2	2	7	99	S06	S
04-14-077	4			1			14	1	1	15	2	6	6	S02	S	S06	S
04-14-078	4			1			14	1	1	23	1	2	99	D01	D
04-14-079	4			1			14	1	1	13	1	6	6	R05	R	R07	R	N01	N
04-14-080	4			1			14	1	1	28	1	1	1	U01	U
04-14-081	4			1			14	1	1	28	1	2	99	A03	ZZ	R05	R	A11	A
04-14-082	4			1			14	1	1	21	1	4	99	D01	D	A02	ZZ	N17	N
04-14-083	4			1			14	1	1	2	1	7	99	D10	D	A04	A
04-14-084	4			1			14	1	1	76	1	7	99	L03	L	D12	D	N01	N
04-14-085	4			1			14	1	1	45	2	7	99	N01	N	L18	L	A02	ZZ
04-14-086	4			1			14	1	1	11	2	6	6	D11	D	N17	N	D01	D
04-14-087	4			1			14	1	1	34	2	7	99	S02	S	S06	S
04-14-088	4			1			14	1	1	1	1	7	99	R05	R	D01	D	R07	R
04-14-089	4			1			14	1	1	20	2	7	99	S19	S	L14	L	L15	L	S13	S
04-14-090	4			1			14	1	1	1	1	7	99	R05	R	R07	R	A03	ZZ
04-14-091	4			1			14	1	1	40	2	7	99	U01	U
04-14-092	4			1			14	1	1	1	2	7	99	U01	U	S04	S	U72	U	Y01	Y
04-14-093	4			1			14	1	1	1	2	7	99	A03	ZZ	R07	R
04-14-094	4			1			14	1	1	3	2	7	99	R05	R			R07	R
04-14-095	4			1			14	1	1	62	1	7	99	A02	ZZ	L01	L	L03	L
04-14-096	4			1			14	1	1	45	2	7	99	T03	T	N01	N	A02	ZZ
04-14-097	4			1			14	1	1	20	1	7	99	D06	D	L03	L	A02	ZZ
04-14-098	4			1			14	1	1	1	2	7	99	A03	ZZ	R05	R	R07	R
04-15-001	4			2			15	1	1	1	1	7	99	F79	F	F01	F
04-15-002	4			2			15	1	1	21	2	1	1	U01	U	D01	D	A03	ZZ
04-15-003	4			2			15	1	1	8	2	6	6	A03	ZZ	T03	T	N01	N
04-15-004	4			2			15	1	1	3	1	7	99	A03	ZZ	D01	D	R05	R
04-15-005	4			2			15	1	1	5	1	7	8	A03	ZZ	A02	ZZ	N01	N
04-15-006	4			2			15	1	1	3	1	7	8	A03	ZZ	D01	D	D10	D
04-16-001	4			1			16	1	1	22	1	5	5	A02	ZZ	L03	L
04-16-002	4			1			16	1	1	11	1	6	6	A02	ZZ	R05	R
04-16-003	4			1			16	1	1	25	2	7	99	A02	ZZ	D01	D
04-16-004	4			1			16	1	1	5	2	7	99	A02	ZZ	D01	D
04-16-005	4			1			16	1	1	7	2	6	6	A02	ZZ	D01	D
04-16-006	4			1			16	1	1	23	2	7	99	A02	ZZ	A01	A
04-16-007	4			1			16	1	1	68	1	5	5	D02	D	D11	D
04-16-008	4			1			16	1	1	18	1	6	6	D01	D	A02	ZZ
04-16-009	4			1			16	1	1	10	1	6	6	A02	ZZ	D01	D	N01	N
04-16-010	4			1			16	1	1	12	1	6	6	A02	ZZ	D01	D
04-16-011	4			1			16	1	1	20	2	7	99	A02	ZZ	L03	L	D11	D
04-16-012	4			1			16	1	1	11	2	6	6	A02	ZZ	D01	D
04-16-013	4			1			16	1	1	15	2	6	6	A02	ZZ	D01	D
04-16-014	4			1			16	1	1	10	1	6	6	A02	ZZ	D01	D	N01	N
04-16-015	4			1			16	1	1	14	1	6	6	A02	ZZ	N01	N
04-16-016	4			1			16	1	1	11	2	6	6	A02	ZZ	D01	D
04-16-017	4			1			16	1	1	37	2	7	99	A02	ZZ	L03	L
04-16-018	4			1			16	1	1	7	2	6	6	A02	ZZ	N01	N	D01	D
04-16-019	4			1			16	1	1	37	1	7	99	A02	ZZ	L20	L
04-16-020	4			1			16	1	1	45	2	7	99	A02	ZZ	L03	L
04-16-021	4			1			16	1	1	41	2	7	99	A02	ZZ	D01	D
04-16-022	4			1			16	1	1	23	1	1	1	A02	ZZ	D01	D
04-16-023	4			1			16	1	1	17	2	6	6	A02	ZZ	D01	D
04-16-024	4			1			16	1	1	25	1	1	1	T03	T	D01	D
04-16-025	4			1			16	1	1	14	1	6	6	A02	ZZ	L03	L
04-16-026	4			1			16	1	1	9	1	6	6	A02	ZZ	D01	D
04-16-027	4			1			16	1	1	16	1	6	6	A02	ZZ	A01	A	N01	N
04-16-028	4			1			16	1	1	9	1	6	6	N01	N	L03	L	D01	D
04-16-029	4			1			16	1	1	16	1	6	6	N01	N	L03	L	D01	D
04-16-030	4			1			16	1	1	40	2	7	99	A02	ZZ	D01	D	A01	A
04-16-031	4			1			16	1	1	16	1	6	6	A02	ZZ	D01	D
04-16-032	4			1			16	1	1	36	2	7	99	A02	ZZ	D01	D
04-16-033	4			1			16	1	1	39	2	7	99	A02	ZZ	D01	D
04-16-034	4			1			16	1	1	11	2	6	6	D01	D	D11	D
04-16-035	4			1			16	1	1	29	1	1	1	N01	N	D01	D
04-17-001	4			1			17	1	1	30	1	5	5	D06	D	A03	ZZ	D11	D
04-17-002	4			1			17	1	1	3	2	7	99	D11	D	T03	T	A04	A
04-17-003	4			1			17	1	1	18	2	6	6	L20	L	A03	ZZ	T03	T
04-17-004	4			1			17	1	1	45	2	7	99	S19	S	A03	ZZ	N17	N
04-17-005	4			1			17	1	1	80	2	7	99	S13	S
04-17-006	4			1			17	1	1	54	1	5	5	A03	ZZ	A02	ZZ	T03	T	N01	N	A04	A
04-17-007	4			1			17	1	1	58	2	7	99	L09	L	R05	R
04-18-001	4			1			18	1	1	21	2	7	99	D11	D
04-18-002	4			1			18	1	1	18	1	5	5	A03	ZZ	R05	R
04-18-003	4			1			18	1	1	18	1	5	5	A03	ZZ	R05	R
04-18-004	4			1			18	1	1	80	1	5	5	N01	N	N17	N	A04	A
04-18-005	4			1			18	1	1	48	2	7	99	A03	ZZ	L18	L
04-18-006	4			1			18	1	1	45	1	5	5	D01	D	D10	D
04-18-007	4			1			18	1	1	13	2	6	6	A03	ZZ	R05	R
04-18-008	4			1			18	1	1	1	1	7	99	A03	ZZ	D10	D	R05	R
04-18-009	4			1			18	1	1	3	2	7	99	D01	D	A03	ZZ	D10	D
04-18-010	4			1			18	1	1	63	1	5	5	S02	S	L18	L
04-18-011	4			1			18	1	1	47	1	1	1	L03	L	K04	K	D12	D
04-18-012	4			1			18	1	1	49	2	7	99	A03	ZZ	R05	R	S02	S
04-18-013	4			1			18	1	1	27	1	5	5	D01	D	D11	D	D09	D
04-18-014	4			1			18	1	1	40	2	7	99	S19	S
04-18-015	4			1			18	1	1	1	2	7	99	R05	R	A03	ZZ	A04	A
04-18-016	4			1			18	1	1	12	2	6	6	N07	N	A03	ZZ
04-18-017	4			1			18	1	1	1	2	7	99	A03	ZZ	D11	D	D10	D
04-18-018	4			1			18	1	1	8	2	6	6	A03	ZZ	A04	A
04-18-019	4			1			18	1	1	22	1	5	5	L03	L
04-18-020	4			1			18	1	1	48	1	1	1	N01	N	A02	ZZ
04-18-021	4			1			18	1	1	2	1	7	99	S08	S	A04	A
04-18-022	4			1			18	1	1	37	2	7	99	A06	A
04-18-023	4			1			18	1	1	1	1	7	99	D11	D	R05	R	A03	ZZ
04-18-024	4			1			18	1	1	60	1	1	1	L20	L	N01	N	A02	ZZ
04-18-025	4			1			18	1	1	4	1	7	99	A03	ZZ	R05	R
04-18-026	4			1			18	1	1	38	1	5	5	L12	L	S04	S	S09	S
04-18-027	4			1			18	1	1	6	2	6	6	N07	N	A03	ZZ
04-18-028	4			1			18	1	1	23	1	5	5	A03	ZZ
04-18-029	4			1			18	1	1	3	1	7	99	A03	ZZ
04-18-030	4			1			18	1	1	1	2	7	99	A03	ZZ
04-18-031	4			1			18	1	1	3	2	7	99	A03	ZZ	D10	D
04-18-032	4			1			18	1	1	1	2	7	99	A03	ZZ	R05	R
04-18-033	4			1			18	1	1	6	1	6	6	A03	ZZ	D10	D
04-18-034	4			1			18	1	1	2	2	7	99	A03	ZZ	R05	R	N07	N
04-18-035	4			1			18	1	1	2	1	7	99	A03	ZZ	A02	ZZ
04-19-001	4			1			19	1	4	3	1	7	99	A03	ZZ	R05	R	R02	R
04-19-002	4			1			19	1	1	50	1	1	1	D11	D	A03	ZZ	A04	A	T03	T
04-19-003	4			1			19	1	4	30	1	1	1	N01	N	A03	ZZ	L20	L	A04	A	T03	T
04-19-004	4			1			19	1	4	25	1	5	5	D09	D	N17	N	D10	D
04-19-005	4			1			19	1	4	30	1	5	5	A11	A	S04	S
04-19-006	4			1			19	1	4	50	2	7	99	D21	D	A11	A
04-19-007	4			1			19	1	4	3	1	7	99	A03	ZZ	N01	N	R21	R	T03	T
04-19-008	4			1			19	1	4	60	1	1	1	N17	N	K07	K	R02	R
04-19-009	4			1			19	1	4	55	2	7	99	L17	L	S04	S	S19	S
04-19-010	4			1			19	1	4	30	1	1	1	A03	ZZ	A04	A	D06	D
04-19-011	4			1			19	1	4	16	1	6	6	A03	ZZ	R05	R	A11	A
04-19-012	4			1			19	1	4	60	1	1	1	L17	L	N17	N	S04	S
04-19-013	4			1			19	1	4	25	2	7	99	A02	ZZ	A03	ZZ	D09	D	N01	N	R05	R
04-19-014	4			1			19	1	4	1	2	7	99	D11	D	A04	A	D01	D
04-19-015	4			1			19	1	4	2	1	7	99	A03	ZZ	R05	R	A04	A
04-19-016	4			1			19	1	4	66	1	1	1	A03	ZZ	N01	N	R05	R	D09	D
04-19-017	4			1			19	1	4	30	1	2	99	A03	ZZ	N01	N	N17	N
04-19-018	4			1			19	1	4	32	1	1	1	D06	D	W29	W
04-19-019	4			1			19	1	4	12	2	6	6	A02	ZZ	A03	ZZ	A02	ZZ
04-19-020	4			1			19	1	4	65	2	2	99	D01	D	A02	ZZ	T03	T
04-19-021	4			1			19	1	4	63	2	7	99	K07	K	A03	ZZ
04-19-022	4			1			19	1	4	38	1	5	5	N17	N	R02	R	D10	D	N01	N
04-19-023	4			1			19	1	4	68	2	7	99	N08	N	D10	D	A03	ZZ
