# Supplementary material for: Reasons for consultations and afflicted body systems in rural areas of The Republic of the Congo: A cross-sectional study
Source: PLoS One. 2025 Oct 17;20(10):e0333181. doi: 10.1371/journal.pone.0333181 (PMC12533885; doi:10.1371/journal.pone.0333181)
Supplement: S3 File — (XLSX) [file pone.0333181.s003.xlsx]

## Sheet: DMS
Nom des FOSA	Departement	Effectif	FOSA	Lat	Long	DMS
HR de Mouyondzi	Bouenza	49	Reference Hospital	-3.98389	13.93	S3°59’2’’ E13°55’48’’
HR Loutete	Bouenza	13	Reference Hospital	-4.295	13.8581	S4°17’42’’ E13°51’29’’
HR Madingou	Bouenza	16	Reference Hospital	-4.16667	13.5306	S4°10’0’’ E13°31’50’’
HR Nkayi	Bouenza	96	Reference Hospital	-4.175	13.2836	S4°10’30’’ E13°17’1’’
CS Kingoue	Bouenza	27	Health Center	-3.70889	14.1528	S3°42’32’’ E14°9’10’’
CS Tsiaki	Bouenza	20	Health Center	-3.71778	13.8636	S3°43’4’’ E13°51’49’’
CS Yamba	Bouenza	29	Health Center	-4.16194	13.9614	S4°9’43’’ E13°57’41’’
CS Bouansa	Bouenza	98	Health Center	-4.21972	13.7644	S4°13’11’’ E13°45’52’’
CS Mfouati	Bouenza	100	Health Center	-4.39833	13.8192	S4°23’54’’ E13°49’9’’
CS Boko-Songho	Bouenza	56	Health Center	-4.43944	13.6181	S4°26’22’’ E13°37’5’’
CS Madingou-Gare	Bouenza	14	Health Center	-4.19287	13.537	S4°11’34’’ E13°32’13’’
CS Mabombo	Bouenza	21	Health Center	-3.97611	13.5717	S3°58’34’’ E13°34’18’’
CS Ex-Suco	Bouenza	51	Health Center	-4.18111	13.2931	S4°10’52’’ E13°17’35’’
CS Loudima-Gare	Bouenza	35	Health Center	-4.16	13.0583	S4°9’36’’ E13°3’30’’
CS Loudima-Poste	Bouenza	52	Health Center	-4.1075	13.0667	S4°6’27’’ E13°4’0’’
CS Mont-Belo	Bouenza	35	Health Center	-4.14194	12.9103	S4°8’31’’ E12°54’37’’
HR Zanaga	Lekoumou	36	Reference Hospital	-2.85028	13.8183	S2°51’1’’ E13°49’6’’
HR Sibiti	Lekoumou	125	Reference Hospital	-3.68222	13.3511	S3°40’56’’ E13°21’4’’
CS Moukassi	Lekoumou	21	Health Center	-3.43139	13.5014	S3°25’53’’ E13°30’5’’
CS Mbomo	Lekoumou	8	Health Center	-3.40778	13.7936	S3°24’28’’ E13°47’37’’
CS Lefoutou	Lekoumou	28	Health Center	-2.82139	13.5989	S2°49’17’’ E13°35’56’’
CS Bambama	Lekoumou	16	Health Center	-2.54	13.5447	S2°32’24’’ E13°32’41’’
CS Komono	Lekoumou	29	Health Center	-3.26611	13.2256	S3°15’58’’ E13°13’32’’
CS Mambouana	Lekoumou	11	Health Center	-3.49861	13.3194	S3°29’55’’ E13°19’10’’
CS Mayeye	Lekoumou	66	Health Center	-3.6825	13.3514	S3°40’57’’ E13°21’5’’
CS Kimandou	Lekoumou	10	Health Center	-3.92222	13.5261	S3°55’20’’ E13°31’34’’
HR Ouesso	Sangha	80	Reference Hospital	1.61528	16.0594	N1°36’55’’ E16°3’34’’
CMS IFO-NGOMBE	Sangha	61	Private Hospital	1.43333	16.1822	N1°26’0’’ E16°10’56’’
CMS Tala-Tala	Sangha	23	Private Hospital	1.93694	15.3303	N1°56’13’’ E15°19’49’’
CMS Kabo	Sangha	82	Private Hospital	2.0525	16.0853	N2°3’9’’ E16°5’7’’
Clinique CIB-Olam	Sangha	29	Private Hospital	1.40472	16.3183	N1°24’17’’ E16°19’6’’
CSI Sembe	Sangha	55	Health Center	1.65083	14.5728	N1°39’3’’ E14°34’22’’
CSI Souanke	Sangha	44	Health Center	2.06444	14.1303	N2° 3’52’’ E14°7’49’’
CSI Ngbala	Sangha	23	Health Center	2.02333	14.8881	N2°1’24’’ E14°53’17’’
CSI Pikounda	Sangha	74	Health Center	0.549167	16.6311	N0°32’57’’ E16°37’52’’
CSI Bomassa	Sangha	98	Health Center	2.20417	16.1872	N2°12’15’’ E16°11’14’’
CSI Pokola	Sangha	99	Health Center	1.415	16.3119	N1°24’54’’ E16°18’43’’
PS Ntokou	Sangha	35	Health Post	1.15722	16.4964	N1°9’26’’ E16°29’47’’
PS Liouesso	Sangha	35	Health Post	1.0525	15.6933	N1°3’9’ E15°41’36’’
PS Bolozo	Sangha	6	Health Post	2.03333	15.1961	N2°2’0’’ E15°11’46’’
PS Attention	Sangha	7	Health Post	1.31083	15.7947	N1°18’39’’ E15°47’41’’
PS Moyoye	Sangha	23	Health Post	0.835556	15.5178	N0°50’8’’ E15°31’4’’
PS Elogo	Sangha	26	Health Post	1.81222	14.2692	N1°48’44’’ E14°16’9’’
PS Mielekouka	Sangha	14	Health Post	1.56806	15.1781	N1°34’5’’ E15°10’41’’
